# Supplementary material for: Targeting H3K27me3 demethylase to inhibit Shh signaling and cholesterol metabolism in medulloblastoma growth
Source: Front Oncol. 2022 Dec 1;12:1057147. doi: 10.3389/fonc.2022.1057147 (PMC9753684; doi:10.3389/fonc.2022.1057147)
Supplement: Supplementary file 2 [file Table_2.xlsx]

## Sheet: GSK_J4_significant
	baseMean	log2FoldChange	lfcSE	stat	pvalue	padj
APOH	1113.18	-10.1787	0.710581	-14.3245	1.54e-46	9.21e-44
MTND4P12	138.932	-8.50422	1.12982	-7.52708	5.19e-14	1.28e-11
MT-TH	557.802	-7.14157	0.47332	-15.0882	1.94e-51	1.21e-48
MTCO1P12	157.655	-7.04306	1.15942	-6.07466	1.24e-09	1.26e-07
MTND2P28	4081.92	-6.95456	0.374645	-18.5631	6.39e-77	1.66e-73
MT-TV	234.768	-6.94431	0.630618	-11.0119	3.35e-28	1.49e-25
MT-TG	436.515	-6.88236	0.504613	-13.6389	2.35e-42	1.26e-39
MT-TM	452.941	-6.82839	0.444501	-15.3619	2.95e-53	2e-50
ATG9B	260.458	-6.80664	1.91408	-3.55609	0.000376416	0.00436452
MT-TS1	184.925	-6.77517	1.26507	-5.35557	8.53e-08	5.4e-06
MT-TP	7514.07	-6.74181	0.363791	-18.5321	1.14e-76	2.53e-73
MT-TL1	590.68	-6.6952	0.43784	-15.2914	8.72e-53	5.66e-50
MT-TY	1063.91	-6.62451	0.362799	-18.2595	1.74e-74	3.01e-71
MT-TS2	740.049	-6.61744	1.23914	-5.34034	9.28e-08	5.78e-06
MT-TT	488.175	-6.50072	0.905416	-7.17981	6.98e-13	1.36e-10
MT-ND5	182986	-6.47806	0.339589	-19.0762	3.98e-81	2.07e-77
MT-ND6	40420.4	-6.44138	0.357073	-18.0394	9.56e-73	1.24e-69
MT-TC	1049.49	-6.43021	0.459841	-13.9835	1.96e-44	1.13e-41
MT-ATP8	4948.44	-6.42448	0.355215	-18.0862	4.1e-73	5.8e-70
MTATP6P1	7823.53	-6.37047	0.322767	-19.737	1.04e-86	1.61e-82
MT-CYB	116545	-6.36998	0.34771	-18.3198	5.75e-75	1.12e-71
MT-ND4L	20235.9	-6.34907	0.334228	-18.9962	1.83e-80	7.14e-77
MT-CO2	79761.9	-6.34357	0.335667	-18.8984	1.18e-79	3.66e-76
MT-TF	8154.57	-6.33456	0.392792	-16.127	1.65e-58	1.22e-55
MT-TK	284.539	-6.31909	1.60412	-3.9393	8.17e-05	0.00136541
MT-CO3	76185.5	-6.31085	0.325353	-19.3969	8.19e-84	6.38e-80
MT-ND2	65426.3	-6.23193	0.344527	-18.0884	3.94e-73	5.8e-70
MT-TQ	446.863	-6.15639	1.50575	-4.08858	4.34e-05	0.000843785
MT-CO1	132879	-6.14928	0.359799	-17.0909	1.74e-65	1.5e-62
MT-TD	794.007	-6.12728	0.926972	-6.60999	3.84e-11	5.44e-09
MT-ND4	148026	-6.12022	0.342588	-17.8647	2.22e-71	2.31e-68
MT-ND3	22595	-6.10452	0.369293	-16.5303	2.22e-61	1.82e-58
MT-TW	355.255	-6.09667	1.28109	-4.75896	1.95e-06	7.32e-05
MT-TR	618.354	-6.0242	0.941879	-6.39594	1.6e-10	1.99e-08
MT-ND1	87486.1	-6.01828	0.370911	-16.2257	3.32e-59	2.59e-56
MT-ATP6	46074.8	-5.98716	0.332872	-17.9864	2.49e-72	2.93e-69
MT-TA	116.175	-5.95585	1.32027	-4.51107	6.45e-06	0.000182288
RP3-337H4.6	177.472	-5.93348	1.50512	-3.9422	8.07e-05	0.00135768
MT-TN	719.803	-5.86371	1.02899	-5.69849	1.21e-08	9.75e-07
MT-TI	261.296	-5.84855	1.31861	-4.43539	9.19e-06	0.000244638
MT-TE	296.504	-5.68086	1.18461	-4.79557	1.62e-06	6.36e-05
MT-TL2	204.255	-5.65237	1.11894	-5.05156	4.38e-07	2.18e-05
MTCO2P12	18.4341	-5.57426	1.27801	-4.36167	1.29e-05	0.000324815
MT-RNR1	77631.2	-5.4853	0.311834	-17.5904	2.92e-69	2.67e-66
MUC16	15.0262	-5.27397	1.36127	-3.87432	0.000106924	0.00168086
MT-RNR2	158440	-4.82428	0.272266	-17.719	2.99e-70	2.91e-67
MTRNR2L12	12.9779	-4.47015	1.20128	-3.72114	0.000198325	0.00269503
IGKC	107.802	-4.3474	0.531723	-8.17606	2.93e-16	8.01e-14
MVD	7181.89	-4.34697	0.368839	-11.7855	4.63e-32	2.25e-29
GH1	23.1407	-4.33398	0.954276	-4.54164	5.58e-06	0.000161313
ADARB2	7.50697	-4.23297	1.5091	-2.80497	0.00503214	0.0310585
RP11-399J13.2	64.0797	-4.01829	0.674992	-5.9531	2.63e-09	2.41e-07
CACNA1I	12.7857	-3.98464	1.18484	-3.36303	0.00077093	0.0076125
CRYBB3	12.7652	-3.97154	1.09563	-3.62488	0.000289095	0.00357285
HBB	324.885	-3.95959	0.438009	-9.03998	1.57e-19	4.78e-17
CD7	11.3642	-3.84998	1.1628	-3.31097	0.000929735	0.00884179
MTND1P23	14.2626	-3.82153	1.02612	-3.72425	0.000195898	0.0026806
CCDC33	8.66004	-3.7927	1.33239	-2.84654	0.00441974	0.0283227
VWA3B	8.66004	-3.7927	1.33239	-2.84654	0.00441974	0.0283227
TSPOAP1	8.62559	-3.78233	1.29846	-2.91293	0.00358055	0.0243159
KIF19	8.15588	-3.77336	1.39366	-2.70751	0.00677896	0.0386249
RP11-144L1.8	23.8738	-3.77279	0.948211	-3.97885	6.92e-05	0.00121164
AC093627.10	8.37721	-3.74046	1.34031	-2.79074	0.00525879	0.0320634
FAT3	8.05252	-3.72933	1.31859	-2.82827	0.00468002	0.029493
FSIP2	8.05252	-3.72933	1.31859	-2.82827	0.00468002	0.029493
IGHG3	7.97713	-3.6599	1.32797	-2.75601	0.00585109	0.034657
LAMA4	7.40406	-3.59936	1.3487	-2.66876	0.0076131	0.0421291
MUC5B	17.355	-3.56739	1.04111	-3.42652	0.000611363	0.00634676
GRIN2B	12.0205	-3.56674	1.16961	-3.04951	0.00229215	0.0175139
UNC80	7.41147	-3.54196	1.34982	-2.62403	0.00868951	0.0462609
IGKV3-20	16.3064	-3.4701	1.02862	-3.37356	0.000742027	0.00738922
SIGLEC1	9.21299	-3.40793	1.21194	-2.81195	0.00492416	0.0306226
SLCO4A1-AS1	11.6285	-3.40328	1.09469	-3.10891	0.00187779	0.015096
CSMD1	12.1102	-3.33528	1.05368	-3.16537	0.00154887	0.0130787
NKPD1	17.2258	-3.28505	0.911122	-3.6055	0.000311551	0.00380209
MIR210HG	397.513	-3.25586	0.354488	-9.18468	4.13e-20	1.31e-17
IL21R	27.0465	-3.22674	0.823963	-3.91612	9e-05	0.00147743
RP11-401F2.3	46.3071	-3.21716	0.610997	-5.26543	1.4e-07	8.31e-06
RP1-15D7.1	30.937	-3.20528	0.721356	-4.44341	8.85e-06	0.000237723
FASN	5538.58	-3.19247	0.811659	-3.93326	8.38e-05	0.00139268
PFKFB4	722.517	-3.18047	0.320973	-9.90884	3.81e-23	1.38e-20
MDGA2	9.49627	-3.13655	1.16412	-2.69436	0.00705236	0.0397752
P2RY6	29.2625	-3.12819	0.803789	-3.8918	9.95e-05	0.00158845
IGHG1	47.2281	-3.05127	0.760381	-4.01281	6e-05	0.0010839
RPL3P13	30.3177	-3.04811	0.703989	-4.32977	1.49e-05	0.000363932
HAUS7	42.9406	-3.04373	0.632936	-4.80891	1.52e-06	6.01e-05
PRUNE2	8.72316	-3.03684	1.16889	-2.59805	0.00937539	0.0491065
OR51V1	101.541	-3.00836	0.437036	-6.88356	5.84e-12	1.01e-09
RP11-377K22.2	96.1474	-2.99049	0.599859	-4.98533	6.19e-07	2.87e-05
MUC2	24.444	-2.96718	0.857549	-3.46007	0.000540038	0.00576899
HMCN2	24.0319	-2.95078	0.793886	-3.71687	0.000201703	0.00272412
MTX1P1	28.5361	-2.94346	0.858175	-3.42991	0.00060378	0.00630587
NPPA-AS1	250.553	-2.94008	0.422441	-6.95974	3.41e-12	6.03e-10
PCYT2	1732.03	-2.9282	0.375206	-7.80424	5.99e-15	1.55e-12
CRYBB2	11.3047	-2.89813	1.03934	-2.78842	0.00529663	0.032231
KHK	27.7042	-2.86797	0.711595	-4.03034	5.57e-05	0.00102638
RP11-435F13.2	15.3837	-2.82924	0.894546	-3.16276	0.00156279	0.0131465
MXD3	1723.4	-2.81773	0.318429	-8.84887	8.84e-19	2.65e-16
CTD-2600O9.1	27.8489	-2.81169	0.687607	-4.0891	4.33e-05	0.000843631
CHKB	57.5625	-2.79867	0.527765	-5.30288	1.14e-07	6.91e-06
ADARB1	947.43	-2.79349	0.376821	-7.41332	1.23e-13	2.74e-11
CRB2	14.4471	-2.76037	1.01536	-2.71861	0.00655576	0.0377398
GACAT2	16.7375	-2.75386	1.01507	-2.71298	0.00666819	0.0381333
UBA7	135.747	-2.74305	0.488814	-5.61164	2e-08	1.53e-06
NTRK3	11.9684	-2.7324	1.01726	-2.68604	0.00723042	0.040603
CRYGS	15.3509	-2.73229	0.926429	-2.94927	0.00318523	0.0223325
ITGB4	415.1	-2.73039	0.40658	-6.71552	1.87e-11	2.86e-09
TBPL2	85.9496	-2.72597	0.501465	-5.43601	5.45e-08	3.67e-06
MUC5AC	22.6515	-2.72088	0.813549	-3.34446	0.000824424	0.00800869
RAB26	407.637	-2.71569	0.372071	-7.29886	2.9e-13	5.95e-11
CXXC5	217.469	-2.71191	0.464522	-5.83807	5.28e-09	4.54e-07
RPS26P8	33.6478	-2.70504	0.670755	-4.03282	5.51e-05	0.00101921
ACSS2	2064.4	-2.6999	0.854562	-3.1594	0.00158093	0.013257
ONECUT3	15.3358	-2.6868	0.875034	-3.07051	0.00213696	0.01668
GRM4	15.08	-2.68568	0.890071	-3.01737	0.00254976	0.0189613
RP11-1055B8.4	23.0465	-2.67921	0.739615	-3.62244	0.000291836	0.00359546
SNAI3-AS1	253.134	-2.6595	0.354983	-7.49193	6.79e-14	1.63e-11
MCF2L	19.4296	-2.64391	0.819085	-3.22789	0.00124708	0.0111287
MUC6	23.8406	-2.62979	0.861894	-3.05118	0.00227945	0.0174426
GS1-184P14.2	49.2517	-2.62698	0.679286	-3.86727	0.000110062	0.00171389
MMAB	3327.56	-2.5826	0.372338	-6.93617	4.03e-12	7.05e-10
SSPO	44.6494	-2.58188	0.555684	-4.64631	3.38e-06	0.000111489
CRIP1P4	33.8762	-2.54693	0.63171	-4.0318	5.54e-05	0.00102124
SLC29A4	67.0206	-2.54031	0.509578	-4.98513	6.19e-07	2.87e-05
MVK	3205.74	-2.53488	0.33981	-7.4597	8.67e-14	2.02e-11
LRRC45	775.952	-2.50673	0.31905	-7.85686	3.94e-15	1.04e-12
PTGES	932.647	-2.50157	0.357398	-6.99939	2.57e-12	4.71e-10
SLC29A2	276.248	-2.46078	0.340434	-7.22836	4.89e-13	9.76e-11
SRPK3	15.8892	-2.45618	0.84554	-2.90487	0.00367405	0.024778
PPFIA4	86.1164	-2.45042	0.62088	-3.94669	7.92e-05	0.00133832
LAMA1	25.8359	-2.44888	0.691042	-3.54375	0.000394486	0.00451118
TSNAXIP1	33.0681	-2.44373	0.657116	-3.71888	0.000200111	0.00270924
DHCR7	5542.71	-2.44364	0.319064	-7.65875	1.88e-14	4.72e-12
MEGF6	66.66	-2.4396	0.528298	-4.61784	3.88e-06	0.000125274
TM7SF2	545.32	-2.39755	0.371338	-6.45651	1.07e-10	1.38e-08
CTA-228A9.4	17.1473	-2.38198	0.898798	-2.65019	0.00804477	0.0439809
CCDC154	26.4243	-2.37857	0.70652	-3.3666	0.000761018	0.00754333
RPL34P33	21.8467	-2.34686	0.823739	-2.84903	0.00438525	0.0281945
ROGDI	501.679	-2.34633	0.347022	-6.76135	1.37e-11	2.15e-09
RP11-681N23.1	38.0199	-2.34412	0.697074	-3.36279	0.000771587	0.00761417
RP11-574K11.32	18.1625	-2.34206	0.820813	-2.85334	0.00432621	0.0279071
HTRA1	677.028	-2.33593	0.415672	-5.61964	1.91e-08	1.47e-06
AC006548.28	24.7268	-2.33262	0.711857	-3.27681	0.00104987	0.00973927
SHISA8	25.4094	-2.32982	0.862872	-2.70007	0.00693246	0.0392411
MSLN	38.496	-2.32845	0.578421	-4.02554	5.68e-05	0.00104106
AGFG2	334.783	-2.31749	0.430111	-5.38811	7.12e-08	4.6e-06
RHPN1	795.989	-2.3127	0.319055	-7.24859	4.21e-13	8.52e-11
DHCR24	3299.9	-2.31258	0.331458	-6.977	3.02e-12	5.4e-10
RP11-396C23.4	14.7653	-2.30817	0.866553	-2.66362	0.00773045	0.042627
ATP6V0E2	378.079	-2.28917	0.418407	-5.47115	4.47e-08	3.08e-06
MYT1	24.6457	-2.2734	0.760073	-2.99102	0.00278046	0.0202513
SFRP1	55.8993	-2.26175	0.55578	-4.06951	4.71e-05	0.000900152
HOXA-AS2	82.2546	-2.26164	0.491238	-4.60396	4.15e-06	0.000130935
PSD	52.4711	-2.25185	0.553682	-4.06705	4.76e-05	0.000908614
LSS	2145.07	-2.25063	0.332612	-6.76653	1.32e-11	2.1e-09
PARD6A	359.114	-2.24444	0.330046	-6.80038	1.04e-11	1.71e-09
AMOT	17.6031	-2.23826	0.800336	-2.79666	0.00516346	0.0316183
SLC26A6	519.101	-2.23816	0.334162	-6.69782	2.12e-11	3.14e-09
KCNF1	1101.54	-2.23241	0.354947	-6.28942	3.19e-10	3.85e-08
CTD-3203P2.3	39.9356	-2.23092	0.586237	-3.8055	0.000141519	0.00207382
C14orf1	3432.67	-2.2217	0.30022	-7.40024	1.36e-13	2.94e-11
TMEM160	5211.98	-2.22094	0.365099	-6.08312	1.18e-09	1.22e-07
RP11-757G1.5	15.7245	-2.21955	0.854924	-2.5962	0.00942621	0.0492898
AC012005.1	32.384	-2.21867	0.790955	-2.80505	0.00503095	0.0310585
PLPPR3	122.44	-2.20559	0.443078	-4.97788	6.43e-07	2.96e-05
IZUMO4	56.5933	-2.20188	0.518545	-4.24627	2.17e-05	0.000484232
DENND6B	106.557	-2.19495	0.406903	-5.39429	6.88e-08	4.48e-06
RP11-67L2.2	29.0079	-2.1846	0.647518	-3.37381	0.000741352	0.00738922
C1QTNF6	1991.31	-2.17523	0.392271	-5.54523	2.94e-08	2.16e-06
BRICD5	163.527	-2.16178	0.394299	-5.48261	4.19e-08	2.94e-06
C1orf228	23.3818	-2.15766	0.815339	-2.64634	0.00813683	0.0442721
MMP17	2026.45	-2.15592	0.324582	-6.64215	3.09e-11	4.54e-09
H1FX-AS1	40.1	-2.1557	0.570279	-3.78008	0.000156779	0.00223455
CYBA	14532.6	-2.1528	0.368582	-5.84076	5.2e-09	4.52e-07
CFH	61.0314	-2.14776	0.531838	-4.03837	5.38e-05	0.00100497
SMAD6	48.8634	-2.14764	0.541721	-3.96448	7.36e-05	0.00126146
MRC2	4228.58	-2.14612	0.34318	-6.25363	4.01e-10	4.66e-08
NDRG4	16.1946	-2.13783	0.825068	-2.5911	0.00956706	0.0497756
PARP10	1368.55	-2.12821	0.355942	-5.97909	2.24e-09	2.08e-07
CD320	2034.96	-2.12559	0.328423	-6.47211	9.66e-11	1.26e-08
RASSF7	1945.07	-2.11907	0.345022	-6.14184	8.16e-10	8.7e-08
BORCS6	1108.79	-2.11034	0.36876	-5.7228	1.05e-08	8.59e-07
SLC25A10	544.429	-2.10482	0.399038	-5.27473	1.33e-07	7.96e-06
ITGA10	1716.71	-2.10134	0.332416	-6.32142	2.59e-10	3.18e-08
CTD-2341M24.1	70.706	-2.10127	0.53284	-3.94353	8.03e-05	0.00135165
GPR162	102.374	-2.09236	0.522795	-4.00226	6.27e-05	0.00112042
PFKL	5417.46	-2.08966	0.322816	-6.47322	9.59e-11	1.26e-08
NSDHL	3085.16	-2.08023	0.303531	-6.85342	7.21e-12	1.19e-09
CYP2D7	22.0777	-2.07983	0.740127	-2.81011	0.00495252	0.030691
AMDHD2	841.136	-2.07701	0.306036	-6.7868	1.15e-11	1.84e-09
PCDH12	22.4978	-2.0758	0.728382	-2.84987	0.00437365	0.0281316
SLC2A6	5454.48	-2.07129	0.320437	-6.46398	1.02e-10	1.32e-08
ANKRD9	1441.22	-2.06776	0.336511	-6.1447	8.01e-10	8.6e-08
SLC16A3	3384.97	-2.06277	0.332652	-6.201	5.61e-10	6.29e-08
C14orf80	1599.25	-2.0621	0.331268	-6.22488	4.82e-10	5.52e-08
DHRS3	2278.85	-2.05972	0.299516	-6.87684	6.12e-12	1.04e-09
EIF3KP1	55.6497	-2.05804	0.564546	-3.64548	0.000266891	0.00335163
RPSAP12	41.0205	-2.05042	0.765729	-2.67774	0.00741213	0.0413301
SUSD2	20.9512	-2.04091	0.759715	-2.68642	0.00722217	0.0405713
ELMO3	214.074	-2.04041	0.344255	-5.92703	3.08e-09	2.78e-07
TMEM91	470.102	-2.03507	0.399711	-5.09134	3.56e-07	1.86e-05
HSD17B7	620.658	-2.03296	0.308378	-6.59243	4.33e-11	6.07e-09
SIRPB1	25.5663	-2.03012	0.720004	-2.81959	0.00480843	0.0300831
PTH1R	227.076	-2.02251	0.377009	-5.36462	8.11e-08	5.18e-06
C2orf82	69.2326	-2.01738	0.481354	-4.19105	2.78e-05	0.000588282
TRAPPC6A	688.494	-2.01477	0.314454	-6.40719	1.48e-10	1.86e-08
GAS6-AS1	119.151	-2.01175	0.442199	-4.54942	5.38e-06	0.000157161
AC114730.3	20.954	-2.00833	0.763621	-2.63001	0.00853823	0.0458158
FAM207A	4218.45	-2.00584	0.298339	-6.72338	1.78e-11	2.74e-09
RP11-452G18.2	35.8463	-1.99791	0.685924	-2.91273	0.00358288	0.0243211
LTBP3	1643.49	-1.99779	0.380556	-5.24967	1.52e-07	8.95e-06
ANXA6	3763.37	-1.99733	0.318804	-6.26508	3.73e-10	4.4e-08
G6PD	4474.98	-1.99453	0.331441	-6.01776	1.77e-09	1.69e-07
AC009120.6	69.3489	-1.99324	0.523775	-3.80553	0.000141499	0.00207382
AANAT	49.071	-1.99274	0.518801	-3.84106	0.000122505	0.0018575
GPT	24.8052	-1.99116	0.68376	-2.91207	0.00359039	0.0243393
CACNG8	596.018	-1.99032	0.296039	-6.72317	1.78e-11	2.74e-09
MBD3	2170.23	-1.97002	0.327831	-6.00924	1.86e-09	1.77e-07
TRAPPC9	177.132	-1.96965	0.423453	-4.6514	3.3e-06	0.000109467
RP11-474O21.5	25.2401	-1.96914	0.676084	-2.91257	0.00358465	0.0243225
ERGIC1	2730.17	-1.96815	0.392197	-5.01826	5.21e-07	2.51e-05
DPP7	3114.24	-1.96742	0.329463	-5.9716	2.35e-09	2.16e-07
RTN4R	395.367	-1.9549	0.336244	-5.81393	6.1e-09	5.19e-07
PDE7B	41.2161	-1.95248	0.699251	-2.79225	0.00523435	0.0319519
LFNG	33.5751	-1.94863	0.66725	-2.92038	0.00349602	0.0238877
NCKIPSD	942.12	-1.94549	0.299092	-6.50467	7.79e-11	1.05e-08
PNPLA6	2807.94	-1.94409	0.315584	-6.16028	7.26e-10	7.96e-08
CTA-242H14.1	97.3045	-1.94233	0.528199	-3.67726	0.000235753	0.0030265
LGI4	28.7342	-1.94153	0.661544	-2.93484	0.00333716	0.0230859
YJEFN3	516.921	-1.93918	0.399091	-4.859	1.18e-06	4.85e-05
CACNG6	695.675	-1.93855	0.44069	-4.3989	1.09e-05	0.000282371
ADCK5	347.125	-1.93579	0.356824	-5.42506	5.79e-08	3.84e-06
RP11-157P1.4	33.5394	-1.93543	0.677167	-2.85813	0.00426144	0.0275807
TCN2	600.186	-1.93431	0.369484	-5.23518	1.65e-07	9.51e-06
PKI55	61.3302	-1.93379	0.497054	-3.89051	0.000100033	0.00159439
GNB2	3219.82	-1.9329	0.385453	-5.01461	5.31e-07	2.54e-05
GATSL3	130.061	-1.9256	0.413873	-4.65263	3.28e-06	0.000109047
NPR1	22.0719	-1.92238	0.726403	-2.64643	0.00813463	0.0442721
PGGHG	775.496	-1.92202	0.314878	-6.10402	1.03e-09	1.08e-07
ADAP1	102.204	-1.91514	0.445646	-4.29744	1.73e-05	0.000403992
PNPLA3	41.6132	-1.9138	0.584348	-3.2751	0.00105626	0.00977304
TYMP	642.26	-1.91153	0.37602	-5.08358	3.7e-07	1.91e-05
GAMT	1782.03	-1.90405	0.293284	-6.49216	8.46e-11	1.13e-08
SEMA3F	309.565	-1.90393	0.350276	-5.43551	5.46e-08	3.67e-06
EBP	2414.05	-1.90368	0.301756	-6.30868	2.81e-10	3.42e-08
CORO7	215.836	-1.89777	0.39988	-4.74583	2.08e-06	7.64e-05
HSD17B12	2672.26	-1.89728	0.348696	-5.44107	5.3e-08	3.62e-06
SLC27A3	194.684	-1.89205	0.405299	-4.66829	3.04e-06	0.000102372
IDI1	2563.5	-1.8848	0.408689	-4.61182	3.99e-06	0.000127894
SARS2	472.778	-1.88189	0.39284	-4.79049	1.66e-06	6.44e-05
SCD	12061.8	-1.88146	0.312644	-6.0179	1.77e-09	1.69e-07
PLCD1	141.423	-1.88	0.41088	-4.57555	4.75e-06	0.000143339
C1QL1	427.646	-1.87905	0.425212	-4.41908	9.91e-06	0.000261615
LHPP	334.607	-1.87411	0.358357	-5.22973	1.7e-07	9.75e-06
JMJD8	1127.91	-1.87212	0.354688	-5.27822	1.3e-07	7.84e-06
FXYD7	23.6874	-1.86744	0.689383	-2.70886	0.00675158	0.0385112
SMIM11A	24.7716	-1.8673	0.678347	-2.75273	0.00591009	0.0349502
PIGQ	1946.45	-1.86487	0.313699	-5.94477	2.77e-09	2.52e-07
SCAND1	7158.5	-1.86153	0.353237	-5.26991	1.36e-07	8.14e-06
CASC8	50.5259	-1.85591	0.657553	-2.82245	0.00476587	0.029901
HVCN1	34.2387	-1.85142	0.665107	-2.78365	0.00537516	0.0325474
ABCA7	1009.54	-1.84382	0.321775	-5.73014	1e-08	8.27e-07
C19orf70	5422.43	-1.84108	0.324889	-5.66678	1.46e-08	1.14e-06
ATP5G1P4	40.1633	-1.83861	0.585817	-3.13854	0.00169789	0.0139892
HBQ1	977.277	-1.835	0.355454	-5.1624	2.44e-07	1.34e-05
SCARB1	528.781	-1.83317	0.381919	-4.79987	1.59e-06	6.26e-05
FADS2	1025.71	-1.83301	0.323124	-5.67277	1.41e-08	1.11e-06
RP11-159D12.11	54.0487	-1.83293	0.598409	-3.063	0.0021913	0.0170019
ASIC1	266.947	-1.83054	0.353095	-5.18426	2.17e-07	1.21e-05
MRPL12	6485.38	-1.82968	0.321218	-5.69607	1.23e-08	9.84e-07
CTD-3035D6.1	92.8446	-1.82473	0.486459	-3.75105	0.000176094	0.00245272
MAMDC4	125.03	-1.82416	0.408052	-4.47041	7.81e-06	0.000214406
SECTM1	487.05	-1.81352	0.357591	-5.07148	3.95e-07	2.02e-05
LINC00176	106.57	-1.811	0.409696	-4.42035	9.85e-06	0.000260971
NARF	845.098	-1.80659	0.325709	-5.54663	2.91e-08	2.15e-06
CHD5	88.5472	-1.80519	0.450207	-4.00969	6.08e-05	0.00109452
NR4A3	78.838	-1.80493	0.556402	-3.24394	0.0011789	0.0106607
CLIP3	53.8407	-1.80422	0.504012	-3.57971	0.000343978	0.00412351
HYAL2	185.531	-1.80346	0.450281	-4.00519	6.2e-05	0.00111043
SH2B2	279.867	-1.80201	0.380511	-4.73576	2.18e-06	7.92e-05
RAPGEFL1	82.5419	-1.80188	0.457499	-3.93854	8.2e-05	0.00136826
RASL10B	98.6192	-1.80162	0.418227	-4.30776	1.65e-05	0.00038793
EGLN2	5892.05	-1.79327	0.297181	-6.03426	1.6e-09	1.56e-07
COLGALT1	7151.81	-1.79208	0.335568	-5.34045	9.27e-08	5.78e-06
SERGEF	668.073	-1.79106	0.350754	-5.10631	3.29e-07	1.73e-05
SPTBN5	28.7494	-1.78916	0.648009	-2.761	0.0057624	0.0342619
MACROD1	225.889	-1.78834	0.364447	-4.90699	9.25e-07	3.97e-05
SH3PXD2A	53.8359	-1.78032	0.525352	-3.3888	0.000701982	0.00707984
NTHL1	1304.31	-1.7792	0.314096	-5.66452	1.47e-08	1.15e-06
B4GALNT4	304.885	-1.77862	0.38771	-4.5875	4.49e-06	0.000139149
CRLF2	32.3455	-1.7771	0.614456	-2.89215	0.00382619	0.0254621
SYNGR1	405.949	-1.77282	0.315467	-5.61966	1.91e-08	1.47e-06
MC1R	588.784	-1.77266	0.366396	-4.8381	1.31e-06	5.29e-05
TMEM74B	84.3332	-1.77254	0.465888	-3.80465	0.000142003	0.00207826
HAGHL	1610.25	-1.77223	0.351373	-5.04372	4.57e-07	2.24e-05
AAMDC	159.838	-1.77105	0.40997	-4.31996	1.56e-05	0.000372718
CARHSP1	1887.11	-1.7709	0.304175	-5.82197	5.82e-09	4.98e-07
DNASE1L2	199.977	-1.76829	0.356321	-4.96263	6.95e-07	3.17e-05
FAM20C	1124.91	-1.76537	0.33249	-5.30956	1.1e-07	6.68e-06
FBXL8	59.3544	-1.7465	0.512106	-3.41042	0.000648632	0.00663633
BAD	4025.52	-1.74634	0.375783	-4.6472	3.36e-06	0.000111244
CTD-2589H19.6	64.271	-1.74548	0.473903	-3.68321	0.000230316	0.00298128
FAM234A	3968.22	-1.74487	0.3074	-5.67623	1.38e-08	1.09e-06
C9orf172	121.956	-1.7426	0.471722	-3.69412	0.000220653	0.00289413
CCDC57	242.471	-1.74124	0.334591	-5.20409	1.95e-07	1.1e-05
STPG3-AS1	28.8466	-1.7411	0.630027	-2.76354	0.00571782	0.0340991
MUC1	564.689	-1.73561	0.323721	-5.36143	8.26e-08	5.25e-06
TNFAIP8L3	47.5781	-1.73115	0.54148	-3.19706	0.00138834	0.0120778
RP11-399K21.13	67.3584	-1.73009	0.599255	-2.88708	0.00388841	0.0257604
RGS14	64.2149	-1.72894	0.573578	-3.01431	0.00257567	0.0191174
S100A4	112.694	-1.72791	0.50552	-3.41807	0.000630662	0.00648229
ZNF593	59.2518	-1.72788	0.547728	-3.15462	0.00160707	0.0134472
SMPDL3B	47.7908	-1.72631	0.582822	-2.96199	0.0030566	0.0216352
MAN1B1	3245.22	-1.71863	0.339853	-5.05699	4.26e-07	2.14e-05
LSM7	2275.28	-1.71857	0.350497	-4.90324	9.43e-07	4.01e-05
MGAT5B	422.521	-1.71794	0.425452	-4.03792	5.39e-05	0.00100569
THEM6	1268.04	-1.71483	0.34188	-5.01587	5.28e-07	2.53e-05
YBEY	1174.81	-1.71411	0.379158	-4.52084	6.16e-06	0.000174709
MRPL28	7364.17	-1.71234	0.336736	-5.08512	3.67e-07	1.91e-05
RP5-1056L3.3	103.719	-1.70753	0.52838	-3.23162	0.0012309	0.0110412
PEG10	127.178	-1.70738	0.443318	-3.85138	0.000117455	0.0017997
RAB40A	34.1204	-1.70614	0.644692	-2.64644	0.00813433	0.0442721
RP11-62F24.2	108.515	-1.70441	0.427695	-3.98511	6.74e-05	0.00118815
CDC42EP5	434.006	-1.70381	0.391921	-4.34734	1.38e-05	0.000342234
RCN3	95.7045	-1.7033	0.483935	-3.5197	0.000432043	0.0048576
HDAC5	1741.7	-1.70013	0.375495	-4.52771	5.96e-06	0.000170052
FAAP100	1190.89	-1.69847	0.371118	-4.57663	4.73e-06	0.000143155
UBALD2	2783.19	-1.69826	0.391499	-4.33785	1.44e-05	0.000353484
PPAN	1184.31	-1.69525	0.357176	-4.74624	2.07e-06	7.64e-05
IFI6	10767.5	-1.69005	0.383129	-4.41118	1.03e-05	0.000269061
PLXND1	345.347	-1.68842	0.342085	-4.93567	7.99e-07	3.49e-05
PNPLA7	154.12	-1.68666	0.369248	-4.56783	4.93e-06	0.000147007
TLE6	227.739	-1.6862	0.355849	-4.73854	2.15e-06	7.83e-05
NDUFA13	4825.44	-1.68519	0.341965	-4.92796	8.31e-07	3.62e-05
NPM3	989.418	-1.68307	0.336343	-5.00404	5.61e-07	2.65e-05
ODF3B	569.894	-1.67904	0.393755	-4.26417	2.01e-05	0.000457159
FOXL1	151.665	-1.67682	0.440462	-3.80697	0.000140683	0.00206866
MOV10	959.76	-1.67395	0.323036	-5.18194	2.2e-07	1.22e-05
LTB4R	693.995	-1.6715	0.310973	-5.37506	7.66e-08	4.91e-06
LDHD	89.9567	-1.67063	0.430167	-3.88368	0.000102887	0.0016282
NAPRT	968.933	-1.67002	0.350369	-4.76646	1.87e-06	7.1e-05
ATP1A1	1076.92	-1.66988	0.40623	-4.11068	3.94e-05	0.000785151
POLR2L	7979.84	-1.66826	0.302418	-5.5164	3.46e-08	2.49e-06
RPL10P3	78.2318	-1.66806	0.540602	-3.08556	0.00203166	0.0160026
TLE2	181.098	-1.66693	0.35249	-4.72901	2.26e-06	8.13e-05
NOD1	46.6698	-1.66251	0.554185	-2.99992	0.00270053	0.0197988
COL18A1	675.424	-1.66231	0.345433	-4.81223	1.49e-06	5.96e-05
BIRC5	5717.56	-1.65801	0.325137	-5.09943	3.41e-07	1.79e-05
RNPEPL1	1284.15	-1.65325	0.325197	-5.08384	3.7e-07	1.91e-05
PIK3R3	108.987	-1.65026	0.487437	-3.3856	0.000710238	0.00713998
CCNG2	191.145	-1.64834	0.454845	-3.62397	0.00029012	0.00358267
TK1	3051.07	-1.64641	0.361152	-4.55878	5.15e-06	0.000152033
ALDH3B1	1786.94	-1.64531	0.409045	-4.02232	5.76e-05	0.0010516
FER1L4	357.487	-1.64485	0.31934	-5.1508	2.59e-07	1.41e-05
CCDC85B	10485.5	-1.64281	0.33165	-4.95346	7.29e-07	3.25e-05
TPGS1	3956.7	-1.64062	0.348386	-4.7092	2.49e-06	8.76e-05
ETV2	71.4718	-1.64019	0.523996	-3.13016	0.00174711	0.0143492
KIF22	8724.37	-1.63849	0.324734	-5.04566	4.52e-07	2.24e-05
BRSK2	186.252	-1.63744	0.378446	-4.32675	1.51e-05	0.000365905
PDE4A	99.0295	-1.63522	0.436186	-3.74892	0.0001776	0.00247148
ENO2	441.897	-1.63481	0.306715	-5.33006	9.82e-08	6.07e-06
IDUA	233.614	-1.63331	0.344588	-4.7399	2.14e-06	7.8e-05
GPC1	4157.72	-1.63194	0.310844	-5.25004	1.52e-07	8.95e-06
CTD-3001H11.2	319.01	-1.63094	0.362815	-4.49524	6.95e-06	0.000194279
POLD2	2680.65	-1.62988	0.295807	-5.50994	3.59e-08	2.56e-06
GSDMD	932.631	-1.62604	0.318238	-5.1095	3.23e-07	1.71e-05
PADI1	57.7179	-1.62474	0.490645	-3.31143	0.000928211	0.00884043
RNF157	31.4299	-1.62471	0.614914	-2.64218	0.00823746	0.0446791
ASAP3	87.7189	-1.62209	0.477237	-3.39892	0.000676521	0.00688548
RPSAP15	267.86	-1.62	0.356704	-4.54157	5.58e-06	0.000161313
TMEM191A	423.991	-1.61927	0.345796	-4.68273	2.83e-06	9.67e-05
GATS	39.2673	-1.61393	0.563103	-2.86613	0.00415518	0.0270391
ACBD4	365.987	-1.61254	0.372938	-4.32389	1.53e-05	0.000367836
TXNRD3	154.736	-1.61229	0.395488	-4.07671	4.57e-05	0.000881407
PRR5	222.421	-1.61083	0.401422	-4.01282	6e-05	0.0010839
SLC27A1	356.674	-1.61056	0.372371	-4.32516	1.52e-05	0.000366744
HDAC6	418.341	-1.60877	0.372313	-4.32101	1.55e-05	0.000371518
RPS6KA4	7503.36	-1.60691	0.32131	-5.00114	5.7e-07	2.68e-05
RIMKLA	110.493	-1.60575	0.423304	-3.79338	0.000148609	0.0021467
NUDT8	1436.59	-1.60448	0.323608	-4.95809	7.12e-07	3.2e-05
PCNX3	387.208	-1.59834	0.31853	-5.01787	5.22e-07	2.51e-05
TWF2	2105.99	-1.59758	0.404544	-3.94908	7.85e-05	0.00133051
SMPD3	45.2254	-1.59731	0.530853	-3.00895	0.00262152	0.0193746
PLEKHH3	2142.25	-1.59679	0.298725	-5.34534	9.02e-08	5.67e-06
ADGRB2	315.821	-1.59436	0.336777	-4.73417	2.2e-06	7.97e-05
AP1M2	2360.65	-1.59214	0.381972	-4.1682	3.07e-05	0.000641721
MIEF2	704.578	-1.59192	0.337713	-4.71383	2.43e-06	8.58e-05
SEMA6B	1241.74	-1.59192	0.321798	-4.94695	7.54e-07	3.33e-05
CD276	1662.2	-1.58933	0.327248	-4.85666	1.19e-06	4.89e-05
NTSR1	316.175	-1.5887	0.394702	-4.02506	5.7e-05	0.00104106
CENPX	3126.14	-1.5881	0.289061	-5.49402	3.93e-08	2.78e-06
REC8	183.462	-1.58724	0.368822	-4.30353	1.68e-05	0.00039422
WDR34	3894.89	-1.58583	0.304475	-5.20841	1.9e-07	1.09e-05
PCBP3	86.7526	-1.58526	0.462451	-3.42796	0.000608145	0.00633024
PGP	3881.21	-1.58404	0.307378	-5.1534	2.56e-07	1.4e-05
ANKRD13B	660.052	-1.58294	0.36597	-4.32532	1.52e-05	0.000366744
ITGA2B	49.5225	-1.58176	0.50848	-3.11076	0.00186604	0.0150404
PDZD4	157.589	-1.57803	0.383902	-4.11051	3.95e-05	0.000785151
CTB-50L17.10	2118.07	-1.57731	0.313076	-5.03811	4.7e-07	2.3e-05
RP11-446N19.1	64.9737	-1.57731	0.467212	-3.37601	0.000735447	0.0073507
CIT	223.393	-1.5756	0.40923	-3.85016	0.000118041	0.00180204
PTP4A3	432.887	-1.5753	0.359748	-4.37891	1.19e-05	0.000304981
STK32B	61.7561	-1.57472	0.540921	-2.91119	0.0036006	0.0243882
TRAIP	971.55	-1.57242	0.314175	-5.00491	5.59e-07	2.65e-05
PBXIP1	797.846	-1.57234	0.368819	-4.26319	2.02e-05	0.000457314
ABCA2	338.58	-1.56982	0.340077	-4.61606	3.91e-06	0.000125842
PCSK4	100.399	-1.56584	0.44508	-3.51812	0.000434623	0.00486902
QPCTL	112.983	-1.56371	0.439316	-3.55941	0.000371685	0.0043229
TMEM121	856.299	-1.5637	0.411235	-3.80244	0.000143275	0.00208707
CCDC134	307.313	-1.56339	0.345483	-4.52523	6.03e-06	0.000171434
RRP1	1414.63	-1.56314	0.339098	-4.60971	4.03e-06	0.000128409
CENPM	1060.59	-1.56201	0.30533	-5.11581	3.12e-07	1.67e-05
FBXW5	7646.01	-1.56126	0.305302	-5.11383	3.16e-07	1.68e-05
IGFBP6	11572.9	-1.56066	0.301923	-5.16908	2.35e-07	1.3e-05
ISG15	2864.42	-1.55931	0.379462	-4.10928	3.97e-05	0.000787811
NPEPL1	749.727	-1.55914	0.332489	-4.68928	2.74e-06	9.45e-05
MAPK11	1429.05	-1.55785	0.339926	-4.5829	4.59e-06	0.000141403
PCMTD2	174.141	-1.55472	0.454679	-3.41938	0.000627637	0.00646024
MAP2K2	9196.01	-1.55351	0.317808	-4.8882	1.02e-06	4.27e-05
SLC2A4RG	5402.98	-1.55348	0.349703	-4.44229	8.9e-06	0.00023856
SLC25A18	35.6918	-1.55348	0.581094	-2.67337	0.00750941	0.0417929
KLHDC3	2381.56	-1.55157	0.31325	-4.95313	7.3e-07	3.25e-05
RP5-908M14.9	225.729	-1.55006	0.335855	-4.61527	3.93e-06	0.00012605
PRR19	40.9785	-1.54802	0.584956	-2.64638	0.00813573	0.0442721
C1orf145	34.0812	-1.54715	0.597644	-2.58874	0.00963273	0.0499572
MVB12A	2496.57	-1.54668	0.325515	-4.75148	2.02e-06	7.52e-05
MKI67	1709.67	-1.5457	0.279614	-5.52798	3.24e-08	2.36e-06
MIIP	1652.25	-1.54377	0.305989	-5.04517	4.53e-07	2.24e-05
SLC44A1	1632.13	-1.54272	0.333439	-4.6267	3.72e-06	0.000120783
DAG1	3709.57	-1.54212	0.306601	-5.02975	4.91e-07	2.38e-05
HOMER3	953.958	-1.54201	0.404842	-3.80891	0.000139582	0.00205441
RP5-875H18.9	123.775	-1.54195	0.383589	-4.01978	5.83e-05	0.00105969
SPC24	570.528	-1.54182	0.297638	-5.18018	2.22e-07	1.23e-05
LAMB2	2828.87	-1.54024	0.285401	-5.39675	6.79e-08	4.44e-06
CRTC1	624.811	-1.53812	0.367969	-4.18004	2.91e-05	0.00061333
IL4I1	75.9125	-1.53737	0.464997	-3.30619	0.000945748	0.00893769
TP53INP1	175.892	-1.53715	0.387226	-3.96965	7.2e-05	0.001244
C4orf48	9737.45	-1.53714	0.344829	-4.45769	8.28e-06	0.000225546
TMEM97	854.951	-1.5364	0.354189	-4.3378	1.44e-05	0.000353484
SPATA33	1187.99	-1.53536	0.337443	-4.54999	5.36e-06	0.000157161
INF2	3700.59	-1.53429	0.317234	-4.83647	1.32e-06	5.3e-05
MRPS34	6194.81	-1.53319	0.336394	-4.55772	5.17e-06	0.000152508
EEFSEC	247.83	-1.53312	0.364031	-4.21152	2.54e-05	0.000547095
HLA-DMA	120.845	-1.53209	0.413587	-3.7044	0.000211894	0.00281058
EMC9	2518.42	-1.53139	0.312121	-4.9064	9.28e-07	3.97e-05
POR	3263.12	-1.53097	0.332534	-4.60396	4.15e-06	0.000130935
METRN	7875.64	-1.53071	0.312173	-4.90341	9.42e-07	4.01e-05
TNK2	710.249	-1.52969	0.366076	-4.17862	2.93e-05	0.000616336
PXMP2	308.436	-1.52887	0.429545	-3.55927	0.000371888	0.0043229
ETV1	292.504	-1.52831	0.452039	-3.38092	0.00072243	0.00723488
UBE2SP2	101.653	-1.52647	0.44625	-3.42067	0.000624679	0.0064506
EHBP1L1	6979.74	-1.5249	0.35729	-4.26798	1.97e-05	0.000451049
PLEKHG4B	54.3136	-1.52438	0.497201	-3.06593	0.00216996	0.0168784
RHOBTB2	204.972	-1.52409	0.415315	-3.66973	0.000242809	0.00309667
MFSD2B	1261.68	-1.52199	0.326944	-4.65519	3.24e-06	0.000108164
C16orf59	1581.73	-1.5214	0.324615	-4.68678	2.78e-06	9.52e-05
INTS1	3307.54	-1.52117	0.331308	-4.59141	4.4e-06	0.000137116
FKBP2	3638.79	-1.52067	0.296618	-5.12668	2.95e-07	1.58e-05
MPP2	67.7403	-1.51631	0.479053	-3.16523	0.00154959	0.0130787
RPS19P3	69.7654	-1.51609	0.504519	-3.00502	0.00265562	0.0195616
PALM	451.986	-1.51437	0.330942	-4.57593	4.74e-06	0.000143339
POLD1	1074.42	-1.51394	0.344538	-4.39413	1.11e-05	0.000288169
SLC44A2	174.185	-1.51332	0.355288	-4.25942	2.05e-05	0.000461218
POLR2E	6374.39	-1.51279	0.333409	-4.53736	5.7e-06	0.000163963
RP11-69E11.4	51.4352	-1.51176	0.513275	-2.94533	0.00322614	0.0225093
C5orf38	713.148	-1.51106	0.386064	-3.91402	9.08e-05	0.00148477
WDR62	1139.64	-1.51088	0.317937	-4.75216	2.01e-06	7.52e-05
ARSA	649.492	-1.50886	0.339768	-4.44085	8.96e-06	0.000239742
RP11-40C6.2	229.751	-1.50854	0.406863	-3.70775	0.000209111	0.00278314
FAM89B	2346.82	-1.50711	0.358402	-4.20508	2.61e-05	0.000560576
FGFR3	38.5293	-1.50637	0.579653	-2.59875	0.0093565	0.0490405
C21orf58	211.21	-1.50622	0.356252	-4.22795	2.36e-05	0.000518889
SIGIRR	6578.54	-1.50445	0.302449	-4.97421	6.55e-07	3.01e-05
TMUB1	1852.34	-1.50343	0.375638	-4.00233	6.27e-05	0.00112042
LPCAT1	1008.82	-1.50281	0.345136	-4.35425	1.34e-05	0.000333215
RPL12P6	309.738	-1.50225	0.381147	-3.94139	8.1e-05	0.00135789
ABHD14B	1579.98	-1.50093	0.336612	-4.45893	8.24e-06	0.000224879
KCNN4	3248.26	-1.50054	0.358796	-4.18214	2.89e-05	0.00060933
ATOX1	7065.05	-1.49961	0.334574	-4.48216	7.39e-06	0.000203648
TMEM258	6635.45	-1.49886	0.374486	-4.00245	6.27e-05	0.00112042
NUDT14	1644.85	-1.49789	0.295806	-5.06375	4.11e-07	2.07e-05
PIGU	888.825	-1.49671	0.313894	-4.7682	1.86e-06	7.06e-05
UBE2SP1	133.366	-1.49542	0.551935	-2.70942	0.00674003	0.0384594
RP11-313D6.3	74.1026	-1.49406	0.508597	-2.93762	0.00330742	0.0229209
CENPB	1409.54	-1.49395	0.367609	-4.06397	4.82e-05	0.000919532
PCSK1N	540.515	-1.48813	0.349338	-4.25985	2.05e-05	0.000461218
HMX1	71.3447	-1.48559	0.518669	-2.86423	0.00418019	0.0271564
PPP2R3B	1304.51	-1.48399	0.320151	-4.63528	3.56e-06	0.000116367
SLC43A2	261.23	-1.4835	0.410499	-3.61389	0.000301641	0.00369854
NADSYN1	1120.22	-1.48238	0.3439	-4.31051	1.63e-05	0.000385464
AP006621.5	408.525	-1.48201	0.328169	-4.51599	6.3e-06	0.000178429
GALNT10	2246.61	-1.48192	0.356366	-4.15841	3.2e-05	0.000663254
BCKDK	2105	-1.47948	0.340494	-4.34509	1.39e-05	0.000344664
ADAM15	2697.47	-1.47903	0.315528	-4.68746	2.77e-06	9.51e-05
TELO2	916.806	-1.47853	0.365651	-4.04355	5.26e-05	0.000988795
DOHH	410.285	-1.47576	0.31917	-4.62374	3.77e-06	0.000122011
D2HGDH	760.34	-1.47495	0.295392	-4.99319	5.94e-07	2.79e-05
PRKCG	48.6904	-1.47339	0.514835	-2.86186	0.0042116	0.0273035
HOXD9	399.529	-1.47282	0.364957	-4.03561	5.45e-05	0.00100987
ACAP3	967.672	-1.46966	0.321518	-4.571	4.85e-06	0.000145918
EPS8L2	993.21	-1.4693	0.30333	-4.84389	1.27e-06	5.16e-05
CPTP	966.117	-1.46874	0.330179	-4.44833	8.65e-06	0.000233555
DAPK2	44.6541	-1.46807	0.538398	-2.72675	0.00639619	0.0370679
CDK10	676.625	-1.46783	0.348038	-4.21746	2.47e-05	0.000535856
FAM111A	1804.68	-1.46552	0.328941	-4.45525	8.38e-06	0.000227724
TRIM46	289.119	-1.46458	0.346808	-4.22302	2.41e-05	0.000524994
OBSCN	847.377	-1.46359	0.29599	-4.94472	7.63e-07	3.35e-05
ITGA3	14857.9	-1.46345	0.299087	-4.89304	9.93e-07	4.18e-05
PKN1	5050.75	-1.46296	0.345554	-4.23367	2.3e-05	0.00050713
RAC3	1823.64	-1.46276	0.354326	-4.12829	3.65e-05	0.000737195
MLPH	335.703	-1.46141	0.333112	-4.38712	1.15e-05	0.000296123
PIDD1	725.326	-1.46077	0.334181	-4.37121	1.24e-05	0.000314389
EFNA4	234.379	-1.4597	0.341565	-4.27357	1.92e-05	0.000441218
PLOD1	1554.77	-1.45909	0.354695	-4.11364	3.89e-05	0.000777312
NDRG1	2510.89	-1.45827	0.305413	-4.77476	1.8e-06	6.87e-05
ZNF589	158.571	-1.45817	0.393241	-3.70808	0.000208837	0.00278314
NDUFA3	3789.2	-1.45442	0.319688	-4.54951	5.38e-06	0.000157161
SHMT1	448.626	-1.45378	0.388485	-3.74218	0.000182434	0.00252914
CDCA3	1251.2	-1.45356	0.307949	-4.72013	2.36e-06	8.4e-05
SHF	101.028	-1.45349	0.465547	-3.12212	0.00179557	0.0146544
RP11-849F2.9	51.3241	-1.4518	0.523578	-2.77284	0.00555696	0.0333718
PIGZ	80.5681	-1.4512	0.442173	-3.28198	0.0010308	0.00960024
IFI27	55.7276	-1.45109	0.541696	-2.6788	0.00738873	0.0412706
NSMCE1	3664.32	-1.4492	0.364181	-3.97935	6.91e-05	0.00121105
RP1-199J3.5	77.4099	-1.44828	0.487946	-2.9681	0.00299644	0.0213159
PINK1-AS	57.2604	-1.44755	0.497779	-2.90801	0.00363736	0.0245518
HYKK	46.7131	-1.44741	0.533405	-2.71353	0.00665697	0.0381112
CLIC3	90.3122	-1.44655	0.495711	-2.91814	0.00352127	0.0240075
S1PR5	99.8924	-1.44618	0.425963	-3.3951	0.000686045	0.00695071
HERC6	311.345	-1.44543	0.329999	-4.3801	1.19e-05	0.000303821
DGCR6L	1178.03	-1.44463	0.33804	-4.27355	1.92e-05	0.000441218
VWA1	86.7827	-1.44414	0.425472	-3.39421	0.000688278	0.00696418
ARHGEF16	273.37	-1.44286	0.35077	-4.11341	3.9e-05	0.000777312
GGT7	116.816	-1.44252	0.402159	-3.58693	0.000334593	0.00403273
MAPK8IP1	69.4168	-1.44035	0.466607	-3.08685	0.00202286	0.0159575
GAA	1323.15	-1.43907	0.3103	-4.63766	3.52e-06	0.000115276
RPS21	107400	-1.43797	0.303354	-4.74023	2.13e-06	7.8e-05
POMT1	1172.06	-1.434	0.28508	-5.03019	4.9e-07	2.38e-05
C1orf159	574.827	-1.43383	0.348256	-4.11717	3.84e-05	0.000766725
NME3	3340.38	-1.43357	0.338152	-4.23943	2.24e-05	0.000495886
CUL9	254.638	-1.43231	0.36576	-3.91598	9e-05	0.00147743
DMAP1	1294.08	-1.43105	0.330611	-4.32852	1.5e-05	0.000364116
ASPSCR1	2285.86	-1.42974	0.308913	-4.62829	3.69e-06	0.000120114
RDM1	67.9177	-1.42923	0.461802	-3.0949	0.00196879	0.0156658
NDUFB1	1240.44	-1.42807	0.327389	-4.36201	1.29e-05	0.000324815
SZRD1	2472.34	-1.42534	0.299156	-4.76453	1.89e-06	7.14e-05
WDR90	378.576	-1.42456	0.326542	-4.36254	1.29e-05	0.000324815
GPR108	2251.41	-1.42302	0.300071	-4.74229	2.11e-06	7.74e-05
STK11	2775.13	-1.42283	0.344842	-4.12603	3.69e-05	0.000742548
LIAS	279.15	-1.42037	0.35052	-4.05218	5.07e-05	0.000957776
ZNF524	835.008	-1.4196	0.319808	-4.43891	9.04e-06	0.000241496
PROB1	47.0669	-1.41955	0.516833	-2.74664	0.00602091	0.0354203
TNS2	274.713	-1.41889	0.335659	-4.22717	2.37e-05	0.000519484
PDP2	635.93	-1.41825	0.318419	-4.45403	8.43e-06	0.000228627
RECQL4	1641.57	-1.41797	0.351371	-4.03555	5.45e-05	0.00100987
C19orf33	4597.61	-1.41749	0.35925	-3.9457	7.96e-05	0.00134095
DGAT1	1363.65	-1.41643	0.314019	-4.51066	6.46e-06	0.00018231
SHC2	311.553	-1.41572	0.336829	-4.20308	2.63e-05	0.000563205
NAT14	6361.9	-1.41468	0.308865	-4.58026	4.64e-06	0.000142074
CUEDC1	6851.9	-1.41332	0.344798	-4.09897	4.15e-05	0.000818001
CDC25C	610.249	-1.41318	0.324697	-4.35231	1.35e-05	0.000335504
UBAP1L	45.4886	-1.41241	0.530918	-2.66032	0.00780662	0.0429861
CUX1	730.959	-1.4122	0.358249	-3.94195	8.08e-05	0.00135768
SLC19A1	814.406	-1.41053	0.375518	-3.75623	0.00017249	0.00241897
UBTD1	3224.58	-1.40989	0.307247	-4.58878	4.46e-06	0.000138574
FSD1	132.581	-1.40826	0.425378	-3.31061	0.000930933	0.00884179
TAZ	809.7	-1.40723	0.299098	-4.70491	2.54e-06	8.89e-05
ACTN4	12890.9	-1.4064	0.3508	-4.00912	6.09e-05	0.00109462
LKAAEAR1	204.394	-1.40541	0.4465	-3.14762	0.00164608	0.0136927
ZNF628	372.854	-1.40434	0.354955	-3.9564	7.61e-05	0.00129634
TCEB2	16464.2	-1.40391	0.304701	-4.60749	4.08e-06	0.000129441
CHID1	1482.39	-1.40377	0.29758	-4.71728	2.39e-06	8.5e-05
INO80B	202.913	-1.40274	0.382732	-3.66507	0.000247272	0.00314328
FAHD2B	297.649	-1.40201	0.323185	-4.3381	1.44e-05	0.000353484
PANO1	67.5397	-1.40084	0.497985	-2.81302	0.00490781	0.0305332
MAPK12	4038.77	-1.39983	0.305729	-4.57866	4.68e-06	0.000142606
UQCR11	6633.04	-1.39841	0.294417	-4.74974	2.04e-06	7.55e-05
AC009362.2	284.119	-1.39732	0.379454	-3.68244	0.000231014	0.00298783
HOXB5	104.575	-1.39601	0.505359	-2.76241	0.0057377	0.0341542
PPP1R37	1167.93	-1.39563	0.30802	-4.53096	5.87e-06	0.000167766
KCTD17	500.464	-1.39461	0.354672	-3.93212	8.42e-05	0.00139635
SEC61G	883.697	-1.3933	0.406373	-3.42862	0.000606664	0.00633024
KDM4B	813.471	-1.39315	0.323317	-4.30893	1.64e-05	0.000386772
ZNF467	234.705	-1.39027	0.354193	-3.92518	8.67e-05	0.00143265
NAGLU	1863.9	-1.38805	0.331271	-4.19009	2.79e-05	0.00058997
ADAMTS10	260.546	-1.38757	0.375766	-3.69264	0.000221935	0.00290662
UNC13D	118.525	-1.38719	0.465875	-2.9776	0.00290514	0.0208956
CDCA5	4187.05	-1.38604	0.289059	-4.795	1.63e-06	6.36e-05
C5orf15	903.887	-1.38493	0.379742	-3.64704	0.000265279	0.00333713
STX10	795.609	-1.38414	0.348963	-3.96644	7.3e-05	0.00125668
TSPAN4	7719.53	-1.38221	0.322795	-4.28202	1.85e-05	0.000427891
NBEAL2	391.068	-1.38203	0.351119	-3.93607	8.28e-05	0.00138094
EVPL	259.838	-1.38113	0.353755	-3.90419	9.45e-05	0.00153276
AGPAT2	1202.84	-1.38081	0.38973	-3.54298	0.000395627	0.00451996
SMG9	2353.08	-1.38075	0.297587	-4.63983	3.49e-06	0.000114315
RP3-508I15.21	147.321	-1.38065	0.422972	-3.26416	0.00109789	0.0100745
DGCR2	1056.68	-1.37973	0.363561	-3.79504	0.000147622	0.00213443
NNMT	8600.5	-1.37954	0.323856	-4.25973	2.05e-05	0.000461218
GPR137	2746.04	-1.37928	0.310333	-4.44451	8.81e-06	0.000236922
CRIP2	1743.49	-1.37867	0.319481	-4.31532	1.59e-05	0.000377731
MTFP1	69.7455	-1.37857	0.487811	-2.82603	0.00471282	0.0296278
TFEB	248.428	-1.37811	0.375209	-3.6729	0.000239809	0.00306342
PSMB8-AS1	50.888	-1.37729	0.509123	-2.70522	0.00682589	0.0388458
ZRSR2	141.732	-1.37674	0.387411	-3.55369	0.000379864	0.00438538
ARAF	504.82	-1.37604	0.377766	-3.64257	0.000269933	0.00338438
CD9	658.271	-1.37588	0.351089	-3.91888	8.9e-05	0.00146438
RGS12	304.981	-1.37513	0.362031	-3.79838	0.000145645	0.00210975
CEP70	227.638	-1.37459	0.401521	-3.42345	0.000618321	0.00640193
NOTCH3	130.182	-1.37446	0.390197	-3.52247	0.000427548	0.00481749
CLPP	976.732	-1.3702	0.340241	-4.02716	5.65e-05	0.00103739
TOP2A	4633.26	-1.36875	0.297915	-4.59442	4.34e-06	0.000135421
NDUFV1	5808.98	-1.3687	0.285456	-4.79478	1.63e-06	6.36e-05
NEK8	195.649	-1.36794	0.424497	-3.22248	0.00127085	0.0112859
KBTBD3	123.22	-1.36745	0.469748	-2.91103	0.00360235	0.0243895
ALKBH7	936.551	-1.3671	0.361257	-3.7843	0.000154141	0.0022102
CDK5	1378.52	-1.36685	0.329662	-4.14622	3.38e-05	0.000691661
FZR1	1899.93	-1.36548	0.321999	-4.24065	2.23e-05	0.000494394
PRNP	11522	-1.36546	0.335491	-4.07005	4.7e-05	0.000899193
ATOH8	96.6061	-1.36489	0.459239	-2.97207	0.00295798	0.0211389
PLCXD1	1084.47	-1.36483	0.336111	-4.06065	4.89e-05	0.000929331
VPS37D	267.775	-1.36303	0.350879	-3.8846	0.000102497	0.00162368
RPSAP54	474.95	-1.36295	0.385996	-3.531	0.000413987	0.00469185
DYRK1B	233.985	-1.36228	0.368524	-3.6966	0.00021851	0.00287628
SEMA4C	567.073	-1.36182	0.351199	-3.87762	0.000105484	0.00166446
CITED4	2456.6	-1.35997	0.344568	-3.9469	7.92e-05	0.00133832
LRRC20	1550.91	-1.35923	0.321802	-4.2238	2.4e-05	0.000523907
WFS1	698.251	-1.35844	0.301992	-4.49825	6.85e-06	0.000191892
TAPBP	1722.24	-1.35649	0.301022	-4.50629	6.6e-06	0.00018543
POLQ	235.09	-1.35641	0.337235	-4.02214	5.77e-05	0.0010516
FNDC10	260.694	-1.35555	0.393938	-3.44101	0.000579537	0.0061142
NCAPD2	1011.36	-1.35481	0.316244	-4.28408	1.83e-05	0.000425206
PTPA	8810.87	-1.35339	0.288587	-4.68973	2.74e-06	9.45e-05
TMEM53	255.536	-1.35332	0.36048	-3.75421	0.000173891	0.00242637
SLC25A1	4089.26	-1.35277	0.27834	-4.86014	1.17e-06	4.85e-05
MIB2	1006.87	-1.3496	0.330399	-4.08474	4.41e-05	0.000854625
CDK9	193.898	-1.34916	0.360545	-3.74201	0.000182555	0.00252914
SELENOO	812.499	-1.34899	0.297519	-4.53412	5.78e-06	0.000165882
NUP210	517.319	-1.34684	0.320345	-4.20436	2.62e-05	0.000560817
SCRN2	1436.73	-1.34634	0.34759	-3.87335	0.000107352	0.00168516
MXD4	1546.09	-1.34475	0.31697	-4.2425	2.21e-05	0.000491022
ATAD3A	1515.61	-1.3435	0.33431	-4.01871	5.85e-05	0.00106204
PC	373.908	-1.34344	0.338483	-3.969	7.22e-05	0.00124603
NDUFA11	7395.34	-1.34324	0.338808	-3.9646	7.35e-05	0.00126146
COG2	639.374	-1.34321	0.304466	-4.41167	1.03e-05	0.000268908
LY6E	3637.04	-1.3426	0.282734	-4.74864	2.05e-06	7.57e-05
PRADC1	837.181	-1.34254	0.315031	-4.26161	2.03e-05	0.000459366
NSMF	1181.57	-1.34245	0.367148	-3.65642	0.000255761	0.00323798
NAT6	242.79	-1.3424	0.361389	-3.71456	0.000203559	0.00273969
FDFT1	3746.48	-1.34206	0.302486	-4.43678	9.13e-06	0.000243486
ALDH16A1	1449.74	-1.34176	0.324537	-4.1344	3.56e-05	0.000721595
SIL1	2738.85	-1.34167	0.309141	-4.34	1.42e-05	0.000352179
BNIP3	1676.19	-1.34119	0.298399	-4.49463	6.97e-06	0.000194481
AP2S1	44684.2	-1.34032	0.305108	-4.39294	1.12e-05	0.000289267
GPX1	27300.2	-1.34008	0.343036	-3.90652	9.36e-05	0.00152443
IFI27L2	5562.89	-1.3399	0.328755	-4.07569	4.59e-05	0.000884189
TMEM37	77.7095	-1.33928	0.488993	-2.73885	0.00616542	0.0360661
TTC13	63.5854	-1.33733	0.496064	-2.69588	0.0070203	0.0396231
AC093323.3	526.097	-1.33712	0.359841	-3.71585	0.000202521	0.00272807
OGDH	1436.01	-1.3366	0.336348	-3.97385	7.07e-05	0.00122908
SEC31B	89.5243	-1.33565	0.437397	-3.05364	0.00226083	0.0173512
MDGA1	104.611	-1.33486	0.400069	-3.33658	0.000848167	0.00820861
NCLN	3822.19	-1.33423	0.30821	-4.32895	1.5e-05	0.000364116
PTGES2	4892.79	-1.33279	0.311163	-4.28324	1.84e-05	0.000426193
NLGN2	794.914	-1.33185	0.289677	-4.59773	4.27e-06	0.000134096
KCTD21-AS1	57.6651	-1.33064	0.497721	-2.67346	0.00750725	0.0417929
CDPF1	431.178	-1.33022	0.316897	-4.19763	2.7e-05	0.00057535
XXbac-BPG283O16.9	51.5538	-1.33	0.507808	-2.61909	0.00881634	0.0467797
DPYSL5	51.1262	-1.32819	0.509794	-2.60535	0.00917804	0.0482839
HOXB13	82.186	-1.3279	0.435008	-3.05258	0.00226886	0.0173872
VEGFB	1321.9	-1.32666	0.281788	-4.708	2.5e-06	8.79e-05
METTL26	6610.82	-1.32622	0.29091	-4.55888	5.14e-06	0.000152033
HELLPAR	87.6026	-1.32532	0.487871	-2.71655	0.00659672	0.0379285
ABCB9	307.734	-1.32322	0.334015	-3.96156	7.45e-05	0.00127421
C19orf24	2099.79	-1.32222	0.287702	-4.59579	4.31e-06	0.000134861
ADA	1039.68	-1.32211	0.288652	-4.58028	4.64e-06	0.000142074
SORT1	336.007	-1.32195	0.429716	-3.07633	0.00209563	0.0164151
SSC5D	76.9371	-1.32144	0.445382	-2.96697	0.00300748	0.0213749
IFT140	249.775	-1.32024	0.369285	-3.57513	0.000350055	0.00417066
MED25	1358.03	-1.32007	0.299525	-4.40721	1.05e-05	0.000273121
PHF19	7157.93	-1.3186	0.290108	-4.5452	5.49e-06	0.00015915
DTYMK	3018.49	-1.31824	0.285577	-4.61604	3.91e-06	0.000125842
BRAT1	1649.95	-1.31742	0.330043	-3.99167	6.56e-05	0.0011623
DBN1	1393.37	-1.31713	0.356817	-3.69133	0.000223083	0.00291755
JAG2	187.498	-1.31684	0.35767	-3.68172	0.000231663	0.00299374
EXOC4	1245.29	-1.3164	0.301011	-4.37325	1.22e-05	0.00031197
ADSS	406.463	-1.31579	0.374545	-3.51303	0.000443024	0.00494181
NUDT1	1842.54	-1.31357	0.295099	-4.4513	8.54e-06	0.000230742
BCL7C	2408.06	-1.3134	0.329684	-3.98381	6.78e-05	0.00119198
VAV2	266.067	-1.31165	0.368944	-3.55516	0.000377755	0.00437338
ST6GALNAC4	700.823	-1.31146	0.352175	-3.72387	0.000196189	0.00268223
MYL6	82247.5	-1.30967	0.294154	-4.45233	8.49e-06	0.000230045
DHX37	1752.16	-1.3088	0.300075	-4.3616	1.29e-05	0.000324815
PYY2	94.6814	-1.30821	0.411585	-3.17846	0.00148057	0.0126333
MED16	2203.48	-1.30469	0.313065	-4.16748	3.08e-05	0.000642894
DNAAF3	62.1286	-1.30298	0.485372	-2.6845	0.00726386	0.040732
NMRAL1	1910.83	-1.30162	0.307971	-4.22645	2.37e-05	0.000519484
CTD-2287O16.1	498.46	-1.30054	0.320385	-4.05931	4.92e-05	0.000933515
IARS2	2884.62	-1.30015	0.282744	-4.59832	4.26e-06	0.000133984
PSCA	135.266	-1.30007	0.386242	-3.36595	0.000762804	0.00755623
RBM10	2282.24	-1.29901	0.323219	-4.01898	5.85e-05	0.00106204
LRPAP1	2159.62	-1.29839	0.307601	-4.22104	2.43e-05	0.000528884
SLC25A26	1548.39	-1.29767	0.297275	-4.36522	1.27e-05	0.000322079
WRAP53	852.611	-1.29758	0.326429	-3.97508	7.04e-05	0.00122548
QRICH2	106.065	-1.29668	0.462637	-2.8028	0.0050661	0.0311552
SYNM	292.45	-1.29656	0.400969	-3.23356	0.00122258	0.0109793
PDK1	138.254	-1.29614	0.376646	-3.44126	0.000579002	0.00611269
KRBA1	150.336	-1.29609	0.391593	-3.30977	0.000933714	0.00885493
LPAR2	117.999	-1.29597	0.44605	-2.90544	0.00366734	0.0247434
ABCB8	953.261	-1.29535	0.331946	-3.90228	9.53e-05	0.00154025
GCAT	387.708	-1.29523	0.306467	-4.22634	2.38e-05	0.000519484
WDR24	571	-1.29435	0.352059	-3.67653	0.000236432	0.00303272
RP11-1348G14.8	104.801	-1.29404	0.457129	-2.8308	0.00464317	0.0293677
SPPL2B	1537	-1.29372	0.297625	-4.34683	1.38e-05	0.000342483
XYLT2	1727.63	-1.29308	0.295935	-4.36947	1.25e-05	0.000316382
GRINA	4537.45	-1.29177	0.293465	-4.4018	1.07e-05	0.000279093
PRPF31	8878.32	-1.2914	0.283514	-4.55497	5.24e-06	0.000153939
RP11-430G17.3	63.6149	-1.29137	0.489936	-2.6358	0.00839396	0.0452913
DISP2	257.368	-1.29118	0.375691	-3.43681	0.000588608	0.00618893
AP001505.10	200.938	-1.29075	0.350395	-3.68368	0.000229889	0.0029807
C19orf81	364.739	-1.28966	0.417853	-3.08641	0.00202591	0.0159734
IFI27L1	556.907	-1.28915	0.356143	-3.61975	0.000294886	0.00362428
REEP2	535.108	-1.28748	0.310787	-4.14264	3.43e-05	0.000701633
RP11-3L10.3	1406.65	-1.28552	0.315525	-4.07424	4.62e-05	0.000887505
ZNF653	205.879	-1.2854	0.366347	-3.5087	0.00045031	0.00499803
IDH3G	1168.39	-1.28511	0.294947	-4.35709	1.32e-05	0.000329976
RHOV	100.682	-1.2846	0.473216	-2.71461	0.00663535	0.0380293
SNRNP70	10879.5	-1.28454	0.314284	-4.08721	4.37e-05	0.000847341
ZNF414	308.474	-1.28211	0.387298	-3.31039	0.000931648	0.00884179
TMEM214	934.691	-1.27842	0.295968	-4.31944	1.56e-05	0.000372771
OGFOD3	592.048	-1.27829	0.334321	-3.82355	0.000131545	0.00196397
SPRN	841.694	-1.27702	0.304526	-4.19346	2.75e-05	0.000585249
HSF4	259.97	-1.2755	0.359903	-3.54402	0.000394081	0.00451118
USP5	2702.6	-1.27506	0.313869	-4.06238	4.86e-05	0.000924694
CNPY3	1894.29	-1.27475	0.288732	-4.41499	1.01e-05	0.000265712
C7orf50	1516.27	-1.27367	0.328521	-3.87699	0.000105756	0.00166515
HEXA	2910.38	-1.27352	0.328904	-3.87202	0.000107936	0.00168753
ALDH4A1	279.27	-1.2731	0.340468	-3.73925	0.000184567	0.00254794
ABTB1	2033.08	-1.272	0.328325	-3.87421	0.00010697	0.00168086
IER5L	139.783	-1.2716	0.470527	-2.7025	0.00688199	0.0389979
ANAPC11	6575.48	-1.27132	0.341806	-3.71943	0.000199671	0.00270843
RP11-505K9.1	443.171	-1.27119	0.332201	-3.82655	0.00012995	0.00194389
GABRB3	356.242	-1.27059	0.361825	-3.51162	0.000445381	0.00496455
SORBS3	1585.8	-1.27011	0.324497	-3.91409	9.07e-05	0.00148477
ACADS	818.146	-1.26972	0.325876	-3.89632	9.77e-05	0.00156626
LRFN3	321.436	-1.26921	0.357044	-3.55477	0.000378304	0.00437338
RNF215	186.519	-1.26864	0.440298	-2.88133	0.00396006	0.0260094
TMEM86B	154.189	-1.26833	0.403054	-3.14681	0.0016506	0.0137156
SIPA1	686.77	-1.26747	0.445461	-2.8453	0.00443699	0.0283982
PAOX	117.132	-1.26707	0.410283	-3.08827	0.00201323	0.0159057
CTD-2184D3.1	144.766	-1.26702	0.40185	-3.15295	0.00161628	0.0135097
TGM2	13609	-1.26535	0.275979	-4.58495	4.54e-06	0.000140581
LMF2	1252.61	-1.26431	0.312799	-4.04191	5.3e-05	0.000992282
CCS	935.598	-1.26417	0.300629	-4.20508	2.61e-05	0.000560576
TMEM8B	201.136	-1.26204	0.415212	-3.03951	0.00236961	0.0179211
PODXL2	187.505	-1.26203	0.390605	-3.23095	0.00123377	0.0110479
AC004453.8	366.48	-1.26127	0.367903	-3.42828	0.000607416	0.00633024
PIP5K1C	273.814	-1.26026	0.379206	-3.32343	0.000889184	0.00854187
ZNF205	961.655	-1.25931	0.31817	-3.95799	7.56e-05	0.00128914
OAS1	193.945	-1.25863	0.407532	-3.08842	0.00201225	0.0159057
RBM4	144.73	-1.25724	0.367628	-3.41986	0.000626534	0.00646024
SEZ6L2	1077.22	-1.25714	0.319689	-3.93239	8.41e-05	0.00139626
SLC38A2	4434.19	-1.25642	0.334173	-3.75979	0.000170059	0.00239004
SF3B5	9285.32	-1.25492	0.322024	-3.89696	9.74e-05	0.00156374
PRKACA	838.99	-1.25483	0.301771	-4.15823	3.21e-05	0.000663254
MAP3K11	1614.79	-1.25457	0.340162	-3.68814	0.000225898	0.00294121
TMEM145	147.7	-1.25366	0.381689	-3.28449	0.00102165	0.00955507
LRRC3	315.71	-1.25193	0.373659	-3.35047	0.000806741	0.00787128
SFXN2	66.5148	-1.25171	0.460501	-2.71814	0.00656491	0.0377786
LLNLR-245B6.1	127.771	-1.24947	0.381289	-3.27695	0.00104936	0.00973927
GPI	9326.91	-1.24919	0.278285	-4.4889	7.16e-06	0.000198368
CTDSPL	215.392	-1.24814	0.347589	-3.59084	0.000329612	0.00398813
AURKAIP1	7460.97	-1.2464	0.326219	-3.82076	0.000133044	0.00197875
NFATC2	59.6398	-1.24587	0.473711	-2.63002	0.00853794	0.0458158
PTOV1	3768.15	-1.24387	0.291716	-4.26399	2.01e-05	0.000457159
ZNF837	223.342	-1.24283	0.3826	-3.24838	0.00116062	0.0105322
RHBDL1	186.392	-1.24228	0.366771	-3.38708	0.000706416	0.00711994
SNX21	315.601	-1.24138	0.36604	-3.39138	0.000695411	0.00702266
GALK1	2313.62	-1.24068	0.301932	-4.10914	3.97e-05	0.000787811
ARRB1	138.078	-1.23964	0.429478	-2.8864	0.00389681	0.025791
ATRIP	718.752	-1.23901	0.310588	-3.98925	6.63e-05	0.00117047
ISYNA1	2353.54	-1.23859	0.275859	-4.48994	7.12e-06	0.000197751
SLC2A1	619.869	-1.23827	0.306252	-4.0433	5.27e-05	0.000988795
FASTK	4216.84	-1.2374	0.325475	-3.80184	0.000143625	0.00208827
CIB1	6988.35	-1.23718	0.321216	-3.85153	0.000117381	0.0017997
SPG7	3191.33	-1.23611	0.286377	-4.31638	1.59e-05	0.000376508
NR2F6	4251.18	-1.23463	0.314788	-3.92212	8.78e-05	0.00144944
CDC34	2401.98	-1.2341	0.345605	-3.57083	0.000355854	0.00421076
CYSRT1	111.897	-1.23302	0.396279	-3.1115	0.0018614	0.0150263
COMTD1	1246.48	-1.23282	0.351566	-3.50665	0.000453778	0.00501992
SCX	299.969	-1.23271	0.337868	-3.64849	0.00026379	0.00332342
SLC25A27	134.38	-1.23252	0.422318	-2.91847	0.00351755	0.0239927
PIK3IP1	99.1319	-1.23137	0.412716	-2.98358	0.00284901	0.0205992
SNTA1	987.505	-1.23135	0.306661	-4.01534	5.94e-05	0.00107485
TROAP	900.016	-1.23051	0.294312	-4.18098	2.9e-05	0.000611619
SPAG4	361.765	-1.2295	0.320434	-3.83699	0.000124554	0.00188123
FAAP20	5336.93	-1.22941	0.305312	-4.02672	5.66e-05	0.00103739
SNHG25	1219.5	-1.22939	0.385319	-3.19057	0.00141991	0.0122633
COMMD4	5527.67	-1.22938	0.310048	-3.96514	7.34e-05	0.00126089
SDC1	3888.17	-1.22915	0.28648	-4.2905	1.78e-05	0.000414944
AHCYL1	1294.33	-1.22912	0.326329	-3.76649	0.000165558	0.00233099
NDUFS8	5321.56	-1.22861	0.31903	-3.85109	0.000117594	0.0017997
2022-03-02	482.153	-1.22788	0.393443	-3.12086	0.00180322	0.0146861
AP2M1	6422.53	-1.22782	0.278008	-4.41647	1e-05	0.000264343
FZD2	563.104	-1.22719	0.338144	-3.62921	0.000284295	0.00353843
PSMA2	220.345	-1.22605	0.411164	-2.9819	0.00286467	0.0206672
MFSD3	1285.31	-1.22591	0.331858	-3.69407	0.00022069	0.00289413
ANGEL1	201.415	-1.22451	0.377171	-3.24655	0.00116812	0.0105755
OPA3	2288.76	-1.22437	0.292042	-4.19245	2.76e-05	0.000585872
ADCK1	170.366	-1.22292	0.359909	-3.39788	0.000679114	0.00690631
A4GALT	499.548	-1.22269	0.348236	-3.51109	0.000446275	0.00497096
GLYCTK	262.316	-1.22214	0.361919	-3.37684	0.00073325	0.00733344
LYPLA2	2883.32	-1.22082	0.330285	-3.69626	0.000218797	0.00287762
CNKSR3	111.078	-1.22057	0.439563	-2.77679	0.00548991	0.0330968
UNC93B1	1534.62	-1.22006	0.348369	-3.5022	0.000461427	0.00509605
FBN1	91.0814	-1.21994	0.430652	-2.83277	0.00461466	0.0292415
MAP2K7	1125.06	-1.21882	0.330211	-3.69105	0.000223332	0.00291755
MECR	565.786	-1.21823	0.320079	-3.80604	0.000141212	0.00207382
WTIP	1550.41	-1.21798	0.356647	-3.41509	0.000637603	0.00654931
ERMAP	92.495	-1.21749	0.434388	-2.80277	0.00506656	0.0311552
RNPEP	4110.19	-1.21624	0.345636	-3.51885	0.000433416	0.00486601
BRF1	838.419	-1.21596	0.325067	-3.74066	0.000183538	0.00253824
ARHGAP39	141.837	-1.21585	0.459415	-2.64651	0.00813277	0.0442721
TOPORS-AS1	424.996	-1.21508	0.412891	-2.94286	0.00325195	0.0226372
SCAMP4	418.677	-1.21459	0.317168	-3.82947	0.000128422	0.00192844
ATP13A1	1716.55	-1.21306	0.325926	-3.7219	0.000197731	0.00269454
MEGF8	484.575	-1.21245	0.313929	-3.86218	0.000112378	0.00174153
PSMD3	8602.55	-1.21143	0.289503	-4.18452	2.86e-05	0.000603812
TMSB10	80237.5	-1.21124	0.33993	-3.56321	0.000366342	0.00428717
LAMA5	1049.22	-1.2112	0.31851	-3.8027	0.000143127	0.00208686
E2F1	1097.09	-1.21089	0.328263	-3.68877	0.000225338	0.00293637
SLC39A3	1030.3	-1.21079	0.311541	-3.88646	0.000101717	0.00161297
POFUT1	1340.11	-1.20987	0.324595	-3.72734	0.000193513	0.00265965
TCAF2	88.4687	-1.20965	0.43042	-2.81039	0.00494821	0.030691
TRNAU1AP	1018.62	-1.20945	0.280683	-4.30894	1.64e-05	0.000386772
NDUFB10	11447.3	-1.20943	0.290632	-4.16137	3.16e-05	0.000657697
COL6A1	239.922	-1.20918	0.345301	-3.50182	0.000462087	0.00509605
RP11-313M3.1	872.198	-1.2088	0.369181	-3.27428	0.00105932	0.00978397
HDAC3	1821.87	-1.20873	0.304352	-3.9715	7.14e-05	0.00123812
SAC3D1	2269.36	-1.20844	0.332098	-3.63882	0.000273888	0.00343121
REEP6	111.554	-1.20736	0.406299	-2.97159	0.00296257	0.021162
NDE1	113.398	-1.20612	0.423483	-2.84808	0.00439834	0.0282437
TP53TG1	302.353	-1.20605	0.417283	-2.89024	0.00384954	0.0255847
GPRC5C	788.283	-1.20511	0.3178	-3.79202	0.000149427	0.00215651
PIN1	4396.98	-1.20368	0.288103	-4.17795	2.94e-05	0.000617303
HMGA1	30143.7	-1.2036	0.2988	-4.02813	5.62e-05	0.00103485
NPDC1	4803.11	-1.20258	0.311582	-3.85961	0.000113569	0.00175796
TARBP2	991.313	-1.20216	0.308667	-3.89469	9.83e-05	0.00157362
GPAA1	3651.28	-1.20214	0.306552	-3.92147	8.8e-05	0.00145177
CYHR1	1883.99	-1.20169	0.314412	-3.82201	0.000132369	0.00197438
C9orf142	2863.72	-1.19985	0.325671	-3.68424	0.000229386	0.00297667
NOSIP	4708.44	-1.19909	0.298227	-4.02074	5.8e-05	0.00105662
GALNT16	149.755	-1.19855	0.414101	-2.89435	0.00379949	0.025334
EBF4	181.332	-1.19851	0.371748	-3.22398	0.00126423	0.0112456
DNM1	253.692	-1.19821	0.328667	-3.64567	0.000266691	0.00335163
SRGAP2	744.18	-1.19793	0.290164	-4.12846	3.65e-05	0.000737195
KCND1	176.373	-1.19744	0.404165	-2.96274	0.00304917	0.0215924
RNF166	92.6842	-1.19743	0.414112	-2.89157	0.00383319	0.0254978
CCDC94	706.569	-1.19658	0.326477	-3.66512	0.000247222	0.00314328
ADGRL1	619.704	-1.19657	0.297279	-4.02507	5.7e-05	0.00104106
NUBP2	3379.14	-1.19618	0.313304	-3.81796	0.000134559	0.00199795
SFI1	358.322	-1.19618	0.321182	-3.72431	0.00019585	0.0026806
TMEM175	672.211	-1.19386	0.293157	-4.07243	4.65e-05	0.000893142
BCAR1	3314.84	-1.19352	0.321405	-3.71343	0.00020447	0.0027472
RHOT2	2272.25	-1.19131	0.350891	-3.39509	0.000686055	0.00695071
CAPN10	722.53	-1.18897	0.300397	-3.95801	7.56e-05	0.00128914
ENSA	4269.32	-1.18852	0.309334	-3.84218	0.000121944	0.00185079
PPP1R7	2427.4	-1.18793	0.297222	-3.99679	6.42e-05	0.00114397
KMT5C	327.084	-1.18792	0.391907	-3.03112	0.00243652	0.0182762
KRT18	15471.4	-1.18775	0.27429	-4.33027	1.49e-05	0.000363932
RASSF4	81.6416	-1.18753	0.437743	-2.71285	0.00667073	0.0381338
THBS3	160.014	-1.1875	0.372543	-3.18756	0.0014348	0.0123372
RHOC	5693.93	-1.18741	0.313732	-3.78478	0.000153847	0.00221006
ERI3	2711.88	-1.18677	0.302799	-3.91933	8.88e-05	0.00146322
TCIRG1	1643.2	-1.18623	0.377532	-3.14207	0.00167756	0.0139026
MRAP2	75.1129	-1.18608	0.436951	-2.71444	0.00663875	0.0380348
TRMU	1170.72	-1.18583	0.306176	-3.87302	0.000107495	0.00168572
ZNF335	989.907	-1.18522	0.314269	-3.77136	0.000162361	0.00229636
RP11-667K14.8	80.1344	-1.18504	0.447007	-2.65105	0.00802423	0.0439203
MINOS1	1814.17	-1.18419	0.348885	-3.39423	0.000688229	0.00696418
RPS10	1577.33	-1.18361	0.418209	-2.83019	0.00465209	0.0294003
TRPM4	474.34	-1.18303	0.313735	-3.77081	0.000162721	0.00229935
PAFAH1B3	2989.37	-1.18268	0.28923	-4.08909	4.33e-05	0.000843631
PPP1R14B	9888.78	-1.1815	0.363317	-3.25198	0.00114603	0.0104302
P3H3	344.573	-1.18129	0.371873	-3.17658	0.00149021	0.0127084
CCND3	5317.93	-1.18033	0.294395	-4.00935	6.09e-05	0.00109462
TRIOBP	1988.54	-1.18017	0.298601	-3.95232	7.74e-05	0.00131577
ISOC2	3121.55	-1.17954	0.351347	-3.3572	0.000787366	0.00772099
POLE	1027.67	-1.17723	0.305425	-3.85442	0.000116006	0.0017868
PRRT1	231.942	-1.17641	0.363224	-3.23881	0.00120029	0.0108228
HMGCR	528.816	-1.17637	0.365557	-3.21803	0.00129076	0.0114333
NELFCD	550.506	-1.17503	0.361474	-3.25066	0.00115136	0.0104603
RAB34	12847.3	-1.17374	0.286567	-4.09588	4.21e-05	0.000823785
PRMT7	759.998	-1.17331	0.301756	-3.88827	0.00010096	0.00160423
CAPNS1	25454.9	-1.17282	0.270537	-4.33514	1.46e-05	0.000357214
ARPC4	9249.3	-1.17257	0.316469	-3.70515	0.000211262	0.00280459
PACS2	820.072	-1.17232	0.327655	-3.57791	0.000346352	0.00413614
SSNA1	3786.91	-1.1722	0.312423	-3.75197	0.000175454	0.00244598
PSMB8	2348.35	-1.17165	0.283614	-4.13116	3.61e-05	0.000730889
SAPCD2	326.679	-1.17121	0.403671	-2.9014	0.00371501	0.0249569
IRF7	3995.16	-1.17111	0.380147	-3.08068	0.00206526	0.0162098
RAB11FIP3	1142.15	-1.17064	0.304394	-3.8458	0.000120161	0.00182865
DDX54	2432.59	-1.16981	0.303638	-3.85266	0.000116842	0.00179434
COQ8B	1092.38	-1.16981	0.319031	-3.66677	0.000245637	0.00313016
PPFIA3	419.789	-1.1696	0.395418	-2.95789	0.00309749	0.021865
E4F1	1926.61	-1.1695	0.2773	-4.21746	2.47e-05	0.000535856
ZC3H3	496.074	-1.16919	0.340718	-3.43156	0.000600119	0.00628186
HDAC10	167.15	-1.16881	0.424529	-2.7532	0.00590166	0.0349166
ANKZF1	244.185	-1.1688	0.373823	-3.12662	0.00176829	0.0144926
ROMO1	20634.3	-1.1682	0.28552	-4.09147	4.29e-05	0.000838568
LGALS1	66536.8	-1.16803	0.304878	-3.83115	0.000127545	0.00191711
SNPH	660.76	-1.16709	0.296844	-3.93165	8.44e-05	0.00139759
FBLN1	849.855	-1.16624	0.308464	-3.7808	0.000156322	0.00223139
SLC4A11	188.075	-1.1661	0.365771	-3.18807	0.00143227	0.0123236
MGMT	360.732	-1.16459	0.343309	-3.39224	0.000693233	0.00700521
SYCE1L	605.761	-1.16362	0.403279	-2.88539	0.00390925	0.0258273
PNKP	1426.88	-1.16352	0.315676	-3.68581	0.000227975	0.00296475
TSPAN17	3232.02	-1.16193	0.283538	-4.09795	4.17e-05	0.00081955
SRR	144.801	-1.15943	0.390465	-2.96935	0.0029843	0.0212587
EXOSC4	2461.2	-1.15915	0.360306	-3.21712	0.00129486	0.0114566
ELOVL6	881.516	-1.1584	0.393157	-2.9464	0.00321492	0.0224698
APLP1	1263.51	-1.15825	0.305471	-3.7917	0.000149618	0.00215728
RFNG	725.871	-1.15786	0.32584	-3.55347	0.000380186	0.00438538
THOP1	4505.12	-1.15639	0.315808	-3.66169	0.000250553	0.00318239
RNASEH2C	1899.33	-1.15606	0.298178	-3.87708	0.000105717	0.00166515
TNNT1	10301.5	-1.15548	0.306311	-3.77224	0.000161789	0.00229243
TESC	607.306	-1.15537	0.386395	-2.99013	0.00278858	0.0202726
ATG16L2	277.711	-1.1551	0.371322	-3.11079	0.00186589	0.0150404
UROS	2971.07	-1.15498	0.296501	-3.89535	9.81e-05	0.00157095
FOXRED1	996.291	-1.15457	0.332765	-3.46963	0.000521172	0.00562808
WDR18	4641.3	-1.15334	0.297807	-3.87276	0.000107611	0.00168584
HNRNPUL2	2293.76	-1.15277	0.287292	-4.01253	6.01e-05	0.00108393
STARD10	1068.94	-1.1526	0.324023	-3.55715	0.0003749	0.00435018
GM2A	1199.91	-1.15174	0.291886	-3.94586	7.95e-05	0.00134095
CYTH2	1466.66	-1.15137	0.317317	-3.62847	0.000285107	0.00354042
KCNC3	84.0297	-1.15108	0.429122	-2.6824	0.00730967	0.0409447
LSM2	738.549	-1.15074	0.324729	-3.54369	0.000394569	0.00451118
BACE2	1107.17	-1.14794	0.280874	-4.08702	4.37e-05	0.000847341
RP11-54O7.3	110.287	-1.14759	0.402422	-2.85172	0.00434839	0.0279922
FGFR4	118.653	-1.14682	0.420696	-2.72601	0.00641057	0.0370958
CEP131	376.812	-1.14534	0.321441	-3.56314	0.000366441	0.00428717
POMGNT2	688.439	-1.14376	0.299008	-3.82518	0.000130677	0.00195288
ATP8B3	226.462	-1.14145	0.370938	-3.0772	0.00208956	0.0163757
TKT	11289.5	-1.14114	0.297532	-3.83537	0.000125375	0.00188997
FAM213B	652.549	-1.14069	0.294999	-3.86677	0.000110286	0.00171565
ACCS	1011.87	-1.13988	0.329964	-3.45456	0.000551185	0.00586274
TAF6L	619.39	-1.13973	0.349572	-3.26036	0.00111271	0.0101933
LRRC8D	864.265	-1.13967	0.426505	-2.67211	0.00753767	0.0419352
FUBP3	439.276	-1.13855	0.378288	-3.00975	0.00261461	0.0193511
GRN	18513	-1.1375	0.286538	-3.96979	7.19e-05	0.001244
TBCD	364.351	-1.13708	0.328891	-3.4573	0.000545622	0.00581947
PDIA4	2387.77	-1.13664	0.280958	-4.0456	5.22e-05	0.000982686
TBC1D17	1254.75	-1.13624	0.307133	-3.69952	0.000216005	0.00285537
ZNF672	1559.86	-1.13585	0.341799	-3.32315	0.000890081	0.00854522
C9orf16	8209.9	-1.13575	0.300968	-3.77366	0.000160869	0.00228147
CORO6	163.576	-1.13558	0.354678	-3.20172	0.00136611	0.011931
RFX2	215.926	-1.13494	0.364494	-3.11374	0.00184733	0.0149515
C19orf60	3991.53	-1.13493	0.296219	-3.8314	0.000127415	0.001917
MAST2	1129.58	-1.1344	0.290768	-3.90138	9.56e-05	0.00154025
MLF2	10190.4	-1.13086	0.312361	-3.62038	0.000294171	0.00361835
NT5M	550.939	-1.1304	0.303421	-3.72551	0.000194919	0.00267425
NAA38	2485.17	-1.1291	0.354118	-3.18848	0.00143024	0.0123236
RP11-734K2.4	84.9728	-1.12855	0.433909	-2.60089	0.00929823	0.0488008
MED22	717.833	-1.12853	0.299205	-3.77177	0.000162097	0.0022947
P2RX4	1276.07	-1.12806	0.30912	-3.64925	0.000263005	0.0033162
OSGIN1	3039.85	-1.12791	0.329002	-3.42829	0.000607387	0.00633024
AC018755.16	557.088	-1.12736	0.405891	-2.7775	0.00547789	0.0330371
RTN3	2028.28	-1.12721	0.349582	-3.22444	0.0012622	0.0112378
HMG20B	477.322	-1.12668	0.368746	-3.05544	0.00224731	0.0172645
MAD1L1	833.499	-1.12638	0.354882	-3.17394	0.00150382	0.0128035
SHISA4	381.781	-1.12614	0.37469	-3.00553	0.00265122	0.0195512
DTX2	350.305	-1.12556	0.347374	-3.24021	0.00119442	0.0107886
PDDC1	1159.43	-1.1251	0.282079	-3.9886	6.65e-05	0.00117214
LRRC14	980.182	-1.12439	0.295664	-3.80293	0.000142994	0.00208686
GTF3C5	7470.2	-1.12424	0.305475	-3.68031	0.000232946	0.00300534
RGS3	890.359	-1.12418	0.361079	-3.11339	0.00184953	0.0149593
EVA1B	2489.6	-1.12409	0.369969	-3.03834	0.00237882	0.0179646
PYGB	3728.37	-1.12382	0.324773	-3.46032	0.000539532	0.00576899
BCR	1042.97	-1.12242	0.300458	-3.73569	0.000187198	0.00258197
TMEM205	5470.92	-1.12202	0.296832	-3.77998	0.000156843	0.00223455
FIBCD1	521.873	-1.12191	0.343446	-3.26663	0.00108836	0.0100047
CTDSP1	1568.51	-1.12131	0.349108	-3.21193	0.00131848	0.0115996
FAM110A	234.965	-1.12117	0.332731	-3.36959	0.000752797	0.00748089
RBM6	1346.37	-1.1211	0.287164	-3.90406	9.46e-05	0.00153276
FAH	840.537	-1.12109	0.313478	-3.57631	0.000348482	0.00415828
RFC5	340.45	-1.12081	0.319377	-3.50936	0.000449193	0.0049907
PEMT	962.699	-1.12065	0.300778	-3.72583	0.000194676	0.00267328
MPI	1771.67	-1.11975	0.308643	-3.62796	0.000285665	0.0035417
TRABD	2110.35	-1.11961	0.330978	-3.38273	0.000717688	0.00720557
NAPSA	145.506	-1.11828	0.431096	-2.59405	0.00948532	0.0494825
C3	1881.31	-1.11812	0.382372	-2.92417	0.00345381	0.023672
TMEM141	1375.56	-1.11663	0.312493	-3.5733	0.00035251	0.00419207
ECHS1	4318.02	-1.11633	0.282603	-3.95018	7.81e-05	0.00132615
MSRB1	1451.63	-1.11632	0.316358	-3.52867	0.000417655	0.00472311
TBL3	1739.75	-1.11618	0.314925	-3.54427	0.000393699	0.00451118
ALDH18A1	866.209	-1.11606	0.311676	-3.58083	0.0003425	0.00411211
C1orf216	377.336	-1.11597	0.350969	-3.17967	0.00147441	0.0126082
SNAPC4	1502.61	-1.11518	0.316177	-3.52709	0.000420161	0.00474456
DIS3L2	180.244	-1.11496	0.348046	-3.20347	0.00135781	0.0118785
TSPAN9	591.068	-1.11488	0.323591	-3.44534	0.000570344	0.00602946
ZNF358	1875.4	-1.1145	0.289409	-3.85097	0.000117653	0.0017997
LIG1	1145.5	-1.11269	0.32541	-3.41936	0.000627687	0.00646024
LMF1	422.884	-1.11255	0.303895	-3.66097	0.000251265	0.00318884
TMEM143	317.149	-1.11238	0.324213	-3.43101	0.000601338	0.00628881
NAA10	5551.5	-1.11228	0.293907	-3.78447	0.000154036	0.0022102
PLEKHA2	420.795	-1.11188	0.312949	-3.55291	0.000380988	0.00439138
VKORC1	3986.68	-1.11185	0.306667	-3.62558	0.000288313	0.00356602
SLC27A5	736.172	-1.11176	0.291667	-3.81174	0.00013799	0.00203676
FLOT2	2002.22	-1.11168	0.324319	-3.42774	0.000608636	0.00633111
MCRIP1	3065.19	-1.11117	0.379444	-2.92842	0.00340688	0.0234315
MLST8	1055.34	-1.11096	0.298554	-3.72112	0.000198337	0.00269503
SH3GLB2	1114.32	-1.11033	0.317899	-3.49272	0.000478121	0.00523948
PHPT1	5110.14	-1.10972	0.26816	-4.13829	3.5e-05	0.000713184
CCDC159	181.901	-1.10928	0.377998	-2.93461	0.00333962	0.0230926
AMH	698.571	-1.10696	0.340235	-3.25351	0.00113987	0.0103925
CHST10	864.684	-1.10576	0.309949	-3.56756	0.000360322	0.00424107
PGLS	4595.93	-1.10569	0.336668	-3.28421	0.0010227	0.00955908
NIPSNAP1	1397.08	-1.10557	0.351281	-3.14725	0.00164816	0.0137027
CBX8	253.308	-1.10532	0.367343	-3.00896	0.00262142	0.0193746
PLBD2	869.15	-1.10527	0.290921	-3.79922	0.000145153	0.00210654
WDR4	627.596	-1.10483	0.293123	-3.76918	0.000163787	0.00230814
ECE1	2809.04	-1.10417	0.304547	-3.62563	0.000288263	0.00356602
OPRL1	94.2174	-1.10345	0.424879	-2.59709	0.00940185	0.0491789
NINJ1	3313.08	-1.1019	0.296446	-3.71702	0.000201587	0.00272412
LINC01089	643.261	-1.10149	0.311005	-3.54171	0.000397546	0.00453425
TCF25	2962.07	-1.1005	0.296938	-3.70617	0.000210416	0.00279573
CFD	676.599	-1.10042	0.334258	-3.29212	0.000994352	0.00933899
PHC2	4476.01	-1.10003	0.308325	-3.56776	0.000360052	0.00424107
TMEM238	1563.03	-1.09833	0.35279	-3.11328	0.00185022	0.0149593
MYBL2	2102.13	-1.09816	0.315397	-3.48183	0.000497994	0.00542291
SEMA4B	1512.02	-1.09785	0.292342	-3.75537	0.000173088	0.00242168
WFDC21P	1734.89	-1.0975	0.350211	-3.13383	0.0017254	0.0141783
MTG1	112.828	-1.09698	0.411719	-2.6644	0.00771268	0.0425879
EIF4EBP2	857.87	-1.0968	0.2958	-3.70793	0.000208963	0.00278314
TST	1202.9	-1.09657	0.293868	-3.73149	0.00019035	0.00262081
PAPD7	584.573	-1.09565	0.317435	-3.45159	0.000557298	0.00592199
TONSL	733.959	-1.09549	0.347833	-3.14946	0.00163572	0.0136357
PLPP2	3929.1	-1.09538	0.306715	-3.57132	0.000355193	0.00420801
PEX11G	158.614	-1.09521	0.415072	-2.63861	0.00832469	0.0450268
POLA2	1535.92	-1.0951	0.295408	-3.70707	0.000209675	0.00278826
C17orf62	1786.52	-1.09499	0.303012	-3.61367	0.000301892	0.00369872
TPCN1	1071.29	-1.09493	0.293259	-3.73366	0.000188717	0.00260062
AP003068.18	88.8142	-1.09491	0.421029	-2.60055	0.00930737	0.0488159
EIF3B	6504.11	-1.09473	0.312603	-3.50197	0.000461839	0.00509605
ACD	1120.73	-1.0935	0.295704	-3.69795	0.000217345	0.00286822
MROH6	179.334	-1.09347	0.373564	-2.92714	0.00342095	0.0234985
POLRMT	1339.36	-1.0934	0.321371	-3.4023	0.000668204	0.00681419
SCAP	424.391	-1.0926	0.342499	-3.19007	0.0014224	0.0122781
DENND1A	537.85	-1.09246	0.317681	-3.43887	0.000584155	0.00615457
TMUB2	2060.46	-1.09195	0.278059	-3.92706	8.6e-05	0.00142302
MCRIP2	2567.33	-1.09138	0.329427	-3.31295	0.000923174	0.00881402
SREBF1	1690.29	-1.09116	0.295377	-3.69413	0.000220637	0.00289413
MYO9B	3163.43	-1.091	0.293921	-3.71187	0.000205735	0.00276182
SPTSSA	1012.53	-1.09006	0.367585	-2.96546	0.00302231	0.0214412
PSMB9	680.591	-1.08997	0.324031	-3.36379	0.000768809	0.0076012
GAS2L1	2203.26	-1.08954	0.316991	-3.43714	0.000587896	0.00618562
ZDHHC12	1004.53	-1.08953	0.302255	-3.60468	0.00031254	0.00380225
S100A13	6442.25	-1.08927	0.309411	-3.52047	0.000430777	0.00484686
B3GAT3	3043.07	-1.08828	0.299749	-3.63063	0.000282732	0.00352498
TMEM63A	396.595	-1.08641	0.380948	-2.85185	0.0043465	0.0279922
VPS26B	687.545	-1.08614	0.29487	-3.68345	0.000230096	0.00298091
TRAF2	2976.19	-1.08583	0.341204	-3.18236	0.0014608	0.0125124
RAB40C	932.92	-1.08573	0.298063	-3.64262	0.000269873	0.00338438
ZNF784	301.156	-1.08532	0.33925	-3.19916	0.00137827	0.0120103
ABHD17C	290.159	-1.08334	0.33713	-3.21341	0.00131167	0.0115659
UBE4A	238.639	-1.08237	0.412236	-2.6256	0.00864958	0.0461808
TRIM24	171.516	-1.08167	0.374978	-2.88464	0.00391864	0.0258674
CISD3	4144.5	-1.08092	0.320066	-3.37719	0.000732302	0.00732867
STMN3	831.644	-1.07896	0.389426	-2.77063	0.00559484	0.0335217
KLF10	522.532	-1.07852	0.39396	-2.73764	0.00618817	0.036172
PTDSS2	1662.33	-1.07805	0.304128	-3.54473	0.000393022	0.00451005
HM13	5374.82	-1.07708	0.322227	-3.34261	0.000829956	0.00805238
EHMT2	1051.26	-1.07568	0.316433	-3.39939	0.000675357	0.00687813
HAGH	527.372	-1.0743	0.346222	-3.10291	0.00191626	0.0153815
ERCC2	2511.63	-1.07334	0.312791	-3.43149	0.00060027	0.00628186
RANGAP1	7236.31	-1.0719	0.314824	-3.40477	0.000662196	0.00675735
GPS1	3344.35	-1.07177	0.299491	-3.57864	0.000345382	0.00413078
RIN3	889.734	-1.07113	0.321836	-3.32817	0.000874178	0.00842891
POC1A	573.541	-1.07073	0.295062	-3.62881	0.000284726	0.00353851
SGSM2	2052.88	-1.06976	0.283802	-3.76937	0.000163657	0.00230814
APRT	4075.34	-1.06964	0.301567	-3.54695	0.000389719	0.00447875
RFC2	882.523	-1.06923	0.315854	-3.3852	0.000711267	0.00714571
EMP3	17251.6	-1.06824	0.307563	-3.47324	0.000514224	0.00556769
PLCB3	276.446	-1.06823	0.344686	-3.09914	0.00194083	0.0155306
LMAN2	4696.74	-1.06784	0.30717	-3.47639	0.000508207	0.00551869
EEF1DP1	1938.21	-1.06745	0.348343	-3.06436	0.00218135	0.0169501
RANBP3	1193.29	-1.0669	0.30828	-3.4608	0.000538582	0.00576899
DDX23	1199.4	-1.06678	0.288093	-3.70289	0.000213155	0.00282249
TAF15	588.613	-1.06545	0.347772	-3.06365	0.00218658	0.0169738
WDR46	1365.64	-1.06528	0.366141	-2.90949	0.00362016	0.0244675
RBL1	364.311	-1.06441	0.317458	-3.35293	0.000799623	0.00782143
FMNL1	8775.74	-1.06433	0.272785	-3.90171	9.55e-05	0.00154025
HAPLN3	161.514	-1.06328	0.38777	-2.74203	0.00610601	0.0358387
EGFL7	2961.75	-1.0631	0.348677	-3.04896	0.00229636	0.0175375
NFIB	183.291	-1.0628	0.394661	-2.69295	0.00708222	0.0399292
LRP1	355.533	-1.06256	0.349621	-3.03919	0.00237218	0.0179273
DOK3	103.47	-1.06249	0.398248	-2.66791	0.00763257	0.0421918
CTD-3184A7.4	386.737	-1.06208	0.320835	-3.31036	0.00093176	0.00884179
TMEM63B	490.608	-1.06088	0.343429	-3.08909	0.00200771	0.0158862
C10orf54	516.709	-1.06002	0.327686	-3.23487	0.00121697	0.0109415
ACSF2	262.842	-1.05986	0.353555	-2.99772	0.00272004	0.0199289
ARL2	2784.99	-1.05957	0.314973	-3.364	0.000768228	0.00760028
KCTD2	1072.14	-1.05871	0.30859	-3.43078	0.000601842	0.00628986
LDLRAP1	551.144	-1.05812	0.352688	-3.00016	0.00269842	0.0197927
SLC37A4	335.731	-1.05666	0.327911	-3.2224	0.00127122	0.0112859
HSDL1	588.843	-1.05606	0.348296	-3.03207	0.00242881	0.0182272
GABRA5	384.894	-1.05513	0.333183	-3.16681	0.00154123	0.0130314
SLC5A6	841.991	-1.05494	0.300738	-3.50785	0.00045175	0.0050054
EEF2	29716.5	-1.05457	0.324305	-3.25178	0.00114686	0.0104316
KPTN	787.715	-1.05331	0.326051	-3.23051	0.0012357	0.0110524
PHKG2	1129.48	-1.05305	0.2898	-3.6337	0.000279389	0.00348889
MICALL2	384.28	-1.0525	0.310843	-3.38594	0.000709339	0.00713555
BCAM	279.598	-1.05168	0.376171	-2.79574	0.00517815	0.0316834
FMNL2	836.037	-1.05026	0.298511	-3.51833	0.000434273	0.00486902
SPIRE2	401.38	-1.05004	0.322677	-3.25416	0.00113729	0.010381
GIPC1	5173.57	-1.04936	0.316825	-3.31213	0.000925889	0.00882912
PLEKHO2	443.02	-1.04857	0.346105	-3.02962	0.00244864	0.0183583
PITPNM1	1384.78	-1.04799	0.32415	-3.23304	0.0012248	0.0109928
SNX17	4784.94	-1.04788	0.284036	-3.68925	0.000224918	0.00293335
TRAFD1	898.24	-1.04775	0.330423	-3.17094	0.00151949	0.0128834
SDF4	4812.36	-1.04766	0.34663	-3.02242	0.00250759	0.0187102
SKIV2L	544.936	-1.04693	0.352985	-2.96593	0.00301773	0.0214282
GTSE1	1216.55	-1.04651	0.289821	-3.61089	0.000305146	0.0037327
ALKBH6	559.198	-1.04624	0.36255	-2.88578	0.00390447	0.0258066
ARFRP1	5603.42	-1.04488	0.315146	-3.31555	0.000914642	0.00873991
ABHD10	720.078	-1.04246	0.324741	-3.21012	0.00132678	0.0116529
POMT2	1090.89	-1.04206	0.295829	-3.52251	0.00042748	0.00481749
GTF3C1	2032.43	-1.04163	0.331706	-3.14021	0.00168825	0.0139467
PAF1	2052.88	-1.04155	0.284827	-3.65679	0.000255398	0.00323601
TNPO2	2017.23	-1.0406	0.30075	-3.46001	0.000540148	0.00576899
ZNF678	135.446	-1.04054	0.376934	-2.76054	0.00577051	0.0342802
ZBTB42	131.843	-1.04048	0.379599	-2.741	0.00612533	0.0358979
FAM213A	1471.65	-1.04	0.341645	-3.0441	0.00233375	0.0177534
ZSCAN16-AS1	402.546	-1.03972	0.320116	-3.24794	0.00116242	0.0105424
ORC1	294.98	-1.03964	0.316933	-3.28033	0.00103687	0.00964523
ZNF408	812.729	-1.03856	0.310936	-3.3401	0.000837481	0.00811528
TALDO1	7568.67	-1.03759	0.342946	-3.02553	0.00248198	0.0185725
STK32C	1542.76	-1.03723	0.292575	-3.54517	0.00039236	0.00450577
PRDM15	369.316	-1.03551	0.317363	-3.26285	0.00110297	0.0101151
FCGRT	2578.43	-1.0353	0.291334	-3.55364	0.00037994	0.00438538
BDH2	392.19	-1.0346	0.321642	-3.21663	0.00129705	0.0114694
CIZ1	875.834	-1.03447	0.390171	-2.65133	0.0080175	0.0438989
B4GALT3	1773.03	-1.03404	0.307035	-3.36782	0.00075764	0.00751942
NPC2	8839.4	-1.03395	0.390519	-2.64763	0.00810577	0.0442422
ATP5D	8503.34	-1.03374	0.304443	-3.39551	0.000685	0.00694907
MZT2A	4804.24	-1.03331	0.289871	-3.56471	0.000364255	0.00427122
MESP1	451.411	-1.03326	0.33687	-3.06724	0.00216047	0.016813
CD99	2541.73	-1.03237	0.354856	-2.90928	0.00362267	0.0244738
TSC22D4	1116.44	-1.03144	0.308169	-3.34698	0.000816969	0.00794618
TPI1	11317.2	-1.03068	0.293689	-3.50942	0.000449092	0.0049907
SEC14L2	410.062	-1.0299	0.35683	-2.88624	0.0038988	0.025791
C12orf57	7599.93	-1.02927	0.328063	-3.13742	0.00170443	0.0140356
ZNF444	3196.23	-1.02916	0.297371	-3.46087	0.000538442	0.00576899
BMP1	385.39	-1.02912	0.324911	-3.16739	0.00153816	0.013019
COX14	2396.66	-1.02905	0.312954	-3.28819	0.00100834	0.00945328
FDXR	2568.35	-1.02904	0.316035	-3.25611	0.00112951	0.010316
RPS6KA1	449.302	-1.02855	0.331004	-3.10737	0.00188757	0.0151668
PMPCA	2967.51	-1.02807	0.279903	-3.67295	0.00023977	0.00306342
RAPGEF1	1189.48	-1.02793	0.30293	-3.3933	0.000690552	0.00698264
FAM229B	480.188	-1.02774	0.308988	-3.32616	0.000880514	0.00848476
SLC12A9	319.514	-1.02734	0.39131	-2.62538	0.00865518	0.0461808
DNPH1	2070.66	-1.02728	0.305921	-3.35798	0.00078515	0.00771866
SEMA3C	387.845	-1.02722	0.337998	-3.03912	0.00237272	0.0179273
STARD3	929.37	-1.02711	0.34842	-2.9479	0.00319944	0.0224119
SIVA1	5467.41	-1.02683	0.294024	-3.49234	0.000478805	0.00524329
CD81	27134.8	-1.02583	0.298929	-3.4317	0.000599817	0.00628186
NDUFB7	4033.44	-1.02542	0.299869	-3.41957	0.000627206	0.00646024
APEH	2581.51	-1.02528	0.283117	-3.62141	0.000293001	0.00360681
C15orf40	1648.15	-1.02498	0.278888	-3.67523	0.000237633	0.00304562
ANTXR1	1069.12	-1.02488	0.337564	-3.03611	0.00239648	0.0180621
PHF13	161.978	-1.02413	0.358557	-2.85625	0.00428684	0.027699
MTHFD1	2735.03	-1.02211	0.271439	-3.76551	0.000166207	0.00233801
COL7A1	940.873	-1.02097	0.322342	-3.16735	0.00153834	0.013019
TUB	186.899	-1.0199	0.359031	-2.84071	0.00450132	0.0287038
LPIN1	3934.92	-1.01832	0.287533	-3.54158	0.000397744	0.00453425
WDR54	2004.74	-1.01828	0.276295	-3.6855	0.000228255	0.00296475
RRBP1	2721.46	-1.01818	0.304148	-3.34764	0.000815035	0.00793233
EDF1	5678.07	-1.01765	0.289314	-3.51744	0.000435729	0.00487791
CCDC12	699.946	-1.01665	0.292228	-3.47898	0.00050333	0.00547336
CSNK1G2	1142.9	-1.01633	0.321995	-3.15634	0.0015976	0.0133824
UAP1L1	1786.98	-1.01628	0.32424	-3.13435	0.00172234	0.0141681
ZNF775	283.817	-1.01604	0.334948	-3.03341	0.00241805	0.0181865
FUK	687.503	-1.01531	0.297988	-3.40722	0.000656292	0.00670149
THRA	365.313	-1.01398	0.335109	-3.02582	0.00247961	0.0185637
ARID5A	282.171	-1.01201	0.390255	-2.59319	0.009509	0.0495729
EEF1DP5	2693.53	-1.01194	0.350417	-2.88781	0.00387933	0.0257169
HLA-B	12920.7	-1.01174	0.35518	-2.84854	0.0043921	0.0282269
ATP6AP1	2264.32	-1.01139	0.283132	-3.57213	0.000354084	0.00420378
TUBGCP2	2345.32	-1.01127	0.295734	-3.41952	0.000627307	0.00646024
RILPL2	551.03	-1.00993	0.34272	-2.94682	0.00321058	0.0224496
RP11-977G19.5	671.734	-1.00992	0.332688	-3.03564	0.00240028	0.018074
C17orf53	418.904	-1.0094	0.332894	-3.0322	0.00242778	0.0182272
TFRC	3957.26	-1.00734	0.275562	-3.6556	0.000256578	0.00324568
HGH1	781.874	-1.00669	0.317894	-3.16676	0.00154147	0.0130314
MPST	1816.81	-1.00633	0.315288	-3.19177	0.00141405	0.0122215
SLC8B1	1454.14	-1.00625	0.330203	-3.04738	0.00230846	0.0176149
CCDC61	238.276	-1.00611	0.374282	-2.6881	0.00718601	0.0404317
MRM1	408.788	-1.00591	0.328756	-3.05976	0.00221517	0.0171206
MRPL54	1360.44	-1.0057	0.352357	-2.8542	0.00431449	0.0278546
HADHA	3932.21	-1.00552	0.285742	-3.51897	0.000433223	0.00486601
XAB2	3620.41	-1.00517	0.289687	-3.46983	0.000520793	0.00562789
SCARA3	157.53	-1.0049	0.3744	-2.68403	0.00727415	0.040775
DPCD	745.359	-1.00486	0.315984	-3.1801	0.00147222	0.0125964
CDT1	1525.77	-1.00485	0.302715	-3.31945	0.00090194	0.00863777
B4GALT2	1226.93	-1.00342	0.324253	-3.09456	0.00197105	0.0156707
TIMM17B	2652.12	-1.00292	0.312529	-3.20905	0.00133173	0.0116753
RP11-38M8.1	201.268	-1.00261	0.341129	-2.93908	0.00329188	0.0228286
ARL3	2479.84	-1.00211	0.292679	-3.42393	0.000617221	0.00639479
TMEM219	2379.98	-1.00067	0.311704	-3.21031	0.00132592	0.0116519
CDC23	222.004	1.00005	0.367227	2.72324	0.00646442	0.0372967
MYO1B	264.979	1.00116	0.335545	2.98367	0.00284815	0.0205992
TBX3	317.175	1.00172	0.335627	2.98462	0.00283932	0.020555
RABGGTB	774.941	1.00186	0.315914	3.1713	0.00151761	0.0128834
FGF1	305.67	1.00267	0.333875	3.00314	0.0026721	0.0196477
FAM35A	251.733	1.00589	0.345395	2.91229	0.00358791	0.024334
BBIP1	303.896	1.00807	0.332437	3.03236	0.00242646	0.0182271
STARD3NL	766.641	1.00881	0.296907	3.39774	0.000679455	0.00690631
CFAP97	240.332	1.00912	0.336759	2.99656	0.00273045	0.0199805
NUTM2A-AS1	279.753	1.0094	0.339438	2.97374	0.00294197	0.0210728
CFL2	775.074	1.00956	0.300304	3.3618	0.000774358	0.00763183
ARL1	578.378	1.01023	0.337345	2.99465	0.0027476	0.0200597
UFM1	1329.98	1.01077	0.283372	3.56694	0.000361178	0.00424406
LTN1	136.976	1.01081	0.373696	2.70491	0.00683238	0.0388458
NIFK	301.724	1.01147	0.333138	3.03618	0.00239597	0.0180621
ZNF638	255.893	1.0117	0.326679	3.09692	0.00195544	0.0155994
PLS3	240.694	1.01183	0.352533	2.87017	0.00410251	0.0267522
RPL24P2	193.135	1.01209	0.384227	2.63411	0.00843591	0.0454547
FRMD6	651.776	1.01242	0.307801	3.2892	0.00100471	0.00942494
ZNF281	355.771	1.01259	0.322075	3.14397	0.00166672	0.0138275
BASP1	6368.23	1.01544	0.27036	3.75587	0.000172739	0.00241897
SRP14	4022.89	1.01551	0.296321	3.42706	0.000610161	0.00633851
KIAA0196	292.974	1.01579	0.358208	2.83574	0.00457191	0.0290435
CRNDE	560.115	1.01673	0.296644	3.42745	0.000609268	0.00633345
TRIM26	524.949	1.01697	0.368025	2.7633	0.00572194	0.0340991
CTD-2336O2.1	124.943	1.0188	0.384469	2.6499	0.00805162	0.0439809
EIF1AY	313.857	1.01984	0.365577	2.78968	0.00527603	0.0321434
ZNF562	294.155	1.02126	0.385828	2.64692	0.00812278	0.0442721
HEXB	690.786	1.02203	0.325962	3.13542	0.00171608	0.0141241
PRKAG1	873.653	1.02208	0.287092	3.56011	0.000370703	0.00431757
FEM1C	183.933	1.0221	0.367983	2.77758	0.00547656	0.0330371
CCDC50	485.139	1.02392	0.328808	3.11402	0.00184557	0.014945
UIMC1	180.202	1.02394	0.367206	2.78847	0.00529584	0.032231
CNBP	1676.35	1.0247	0.330549	3.1	0.00193519	0.0155014
MORF4L1	4229.65	1.02486	0.283985	3.60884	0.000307573	0.0037565
MRPL32	444.564	1.02524	0.32955	3.11104	0.00186432	0.0150404
SCP2	266.953	1.0259	0.34751	2.95213	0.00315585	0.0221764
HNRNPL	3189.51	1.02684	0.313594	3.27441	0.00105881	0.00978397
KCMF1	796.96	1.02721	0.299303	3.43201	0.000599124	0.00628186
JKAMP	294.209	1.02786	0.351596	2.92342	0.00346213	0.0237082
TMEM50A	889.453	1.02805	0.311664	3.29857	0.00097177	0.0091656
NKAP	568.824	1.02832	0.301264	3.41336	0.000641683	0.00658253
PROSER2	133.568	1.02878	0.396411	2.59523	0.00945284	0.0493793
BCL2L2	152.21	1.02985	0.3773	2.72953	0.0063425	0.0368665
ACTR10	1181.52	1.0299	0.298765	3.4472	0.000566435	0.00600445
MFN2	528.636	1.03004	0.342838	3.00445	0.00266065	0.0195802
AHCTF1	257.186	1.03216	0.363666	2.83819	0.00453695	0.0288583
HDDC2	975.226	1.03262	0.311407	3.31597	0.00091325	0.00873534
ENAH	247.181	1.03278	0.359676	2.87141	0.00408646	0.0266715
LASP1	596.141	1.03363	0.294541	3.50927	0.00044933	0.0049907
SLC7A5	3402.07	1.0341	0.288133	3.58897	0.000331991	0.00401379
AC013461.1	1168.98	1.03579	0.293581	3.52812	0.000418518	0.00472944
RIOK3	366.206	1.03816	0.340706	3.04709	0.0023107	0.0176211
PLXNC1	246.134	1.03981	0.378506	2.74714	0.00601166	0.0353926
MED7	255.673	1.04044	0.388136	2.68061	0.00734882	0.0411196
GLE1	579.95	1.04118	0.303141	3.43463	0.000593366	0.00623055
INIP	450.137	1.04229	0.325428	3.20283	0.00136082	0.0118982
LANCL1	164.568	1.04349	0.376618	2.77069	0.00559373	0.0335217
DIS3	112.542	1.04435	0.400751	2.60598	0.00916107	0.0482272
CCND1	839.119	1.04438	0.341789	3.05562	0.00224592	0.0172645
SLC39A7	380.026	1.04556	0.3285	3.18283	0.00145843	0.0125059
FCMR	150.723	1.0483	0.383011	2.73699	0.00620044	0.0362301
KDSR	851.563	1.04855	0.289945	3.61638	0.000298746	0.00366883
PPP4R3B	326.273	1.04865	0.338175	3.1009	0.00192934	0.0154705
KDM5B	275.049	1.04879	0.327095	3.20636	0.00134424	0.0117731
STAM	454.824	1.05426	0.315991	3.33637	0.0008488	0.00820964
TOP1	512.197	1.05499	0.313979	3.36007	0.000779222	0.00767492
GFPT1	192.567	1.0551	0.372253	2.83437	0.00459166	0.0291129
CHPT1	266.629	1.05676	0.341495	3.09451	0.00197141	0.0156707
CCAR1	979.95	1.05692	0.297824	3.54881	0.000386971	0.00445374
ACBD5	193.384	1.05727	0.371348	2.84712	0.00441171	0.0282976
SMARCA5	241.536	1.05937	0.337425	3.13957	0.00169194	0.0139549
SEC24A	390.221	1.05986	0.357371	2.9657	0.00301998	0.0214344
STARD13	113.235	1.06058	0.408773	2.59456	0.00947129	0.0494425
GHITM	4963.79	1.06085	0.288467	3.67754	0.000235498	0.00302572
PCID2	738.704	1.06162	0.300311	3.53508	0.000407654	0.00463695
ZFAND1	111.366	1.06231	0.403135	2.63513	0.00841052	0.0453492
TWISTNB	392.642	1.06235	0.33833	3.13999	0.00168952	0.0139498
HIPK2	373.771	1.06337	0.316177	3.36321	0.000770421	0.00761231
JUNB	962.713	1.06405	0.368973	2.88382	0.00392883	0.0259127
TUSC1	138.759	1.06421	0.409508	2.59875	0.0093564	0.0490405
ATP2B4	214.098	1.06479	0.372442	2.85894	0.00425057	0.0275295
MLLT10	134.4	1.06488	0.385562	2.7619	0.00574659	0.0341894
YEATS4	181.538	1.0664	0.37808	2.82056	0.00479399	0.0300169
KMT5B	219.833	1.06742	0.368487	2.89675	0.00377053	0.0251886
AMPD3	376.194	1.0675	0.356976	2.99041	0.00278606	0.0202637
SETX	665.871	1.06963	0.310055	3.44981	0.000560975	0.00595062
RPL39	2701.35	1.07013	0.309065	3.46247	0.000535243	0.00575211
SLC12A2	142.497	1.07127	0.369936	2.89583	0.00378163	0.0252411
MPLKIP	782.964	1.07135	0.295284	3.62818	0.000285422	0.0035415
ABI1	418.25	1.07171	0.336759	3.18243	0.00146043	0.0125124
MKRN2	171.583	1.07189	0.376778	2.84489	0.00444267	0.0284112
TCEAL9	337.827	1.07243	0.378146	2.83602	0.00456797	0.0290336
GCFC2	265.855	1.0727	0.346403	3.09667	0.00195707	0.0156045
YAF2	520.267	1.0734	0.303941	3.5316	0.000413055	0.00468812
CRCP	409.882	1.07462	0.321432	3.34324	0.000828067	0.00803906
MPP5	408.794	1.0748	0.312827	3.43577	0.000590876	0.00620858
SMURF2	1098.33	1.07514	0.280946	3.82686	0.000129789	0.00194389
FHL2	2784.74	1.07576	0.273041	3.9399	8.15e-05	0.00136343
TDG	179.563	1.07648	0.362816	2.96701	0.00300712	0.0213749
FOXC2	196.313	1.07709	0.356194	3.02388	0.00249555	0.0186562
CMAS	377.572	1.07927	0.316345	3.41169	0.000645615	0.00661232
G3BP1	1297.82	1.07955	0.282541	3.82087	0.000132981	0.00197875
FAM104A	387.463	1.07987	0.312537	3.45517	0.000549936	0.00585746
TRA2A	977.562	1.07998	0.290319	3.71999	0.000199232	0.00270483
STRAP	2651.14	1.08043	0.276919	3.9016	9.56e-05	0.00154025
MICU2	129.662	1.08147	0.385095	2.80832	0.00498009	0.0307982
CAV1	1620.32	1.08197	0.303081	3.5699	0.000357124	0.00421872
DUSP6	216.337	1.08374	0.355273	3.05045	0.00228498	0.0174763
PPP1R11	857.481	1.08577	0.32237	3.3681	0.000756893	0.0075168
SH3PXD2B	275.89	1.08605	0.343203	3.16446	0.00155372	0.0130993
THAP2	120.465	1.08635	0.400416	2.71306	0.0066665	0.0381333
ZC3HAV1	515.757	1.08741	0.312517	3.47951	0.000502331	0.00546631
TERF2IP	552.961	1.08771	0.299189	3.63553	0.000277409	0.00346973
BAZ1A	447.778	1.08825	0.313199	3.47461	0.000511592	0.00555158
SPATS2L	1047.87	1.09073	0.285799	3.81642	0.000135404	0.00200811
TMEM161B-AS1	113.382	1.09087	0.400272	2.72531	0.00642412	0.0371192
RNFT1	248.433	1.09131	0.383174	2.84808	0.00439833	0.0282437
M6PR	204.823	1.09132	0.358384	3.0451	0.00232601	0.0177118
TUSC3	557.032	1.09288	0.306406	3.56678	0.000361393	0.00424406
RPS24	16281.8	1.09319	0.265103	4.12366	3.73e-05	0.000749269
WRNIP1	263.881	1.09334	0.326218	3.35156	0.000803587	0.00784543
ROCK1	172.415	1.09348	0.38936	2.8084	0.00497888	0.0307982
NEMP2	336.697	1.09351	0.326511	3.34908	0.000810792	0.00790586
CYB561A3	98.9796	1.09478	0.41167	2.65936	0.00782885	0.0430628
SLC26A2	204.428	1.09478	0.344439	3.17846	0.00148059	0.0126333
FYN	311.687	1.09742	0.317145	3.46031	0.000539556	0.00576899
ZNF34	183.929	1.09957	0.357524	3.07552	0.00210136	0.0164434
UBE2A	862.628	1.10019	0.299041	3.67906	0.000234095	0.00301267
C12orf76	241.207	1.10158	0.33555	3.2829	0.00102747	0.00958143
SART3	659.136	1.10171	0.296844	3.71142	0.000206096	0.0027619
SOWAHC	219.371	1.10172	0.34371	3.20539	0.00134882	0.0118065
ANXA1	10303.4	1.10223	0.298104	3.69746	0.000217767	0.0028711
RP11-574K11.24	348.524	1.10316	0.354036	3.11595	0.00183352	0.0148706
ADAT1	208.343	1.10434	0.361014	3.05898	0.00222089	0.0171461
GNPDA2	163.337	1.10444	0.381045	2.89845	0.00375007	0.0250734
S100A2	1229.38	1.10498	0.300281	3.67984	0.000233381	0.00300845
HIRA	124.341	1.10526	0.418753	2.6394	0.00830539	0.0449692
KXD1	687.668	1.10614	0.307494	3.59729	0.000321555	0.00390277
ZNF267	172.201	1.10632	0.358267	3.08797	0.00201532	0.0159141
UBFD1	322.611	1.1074	0.31765	3.48622	0.000489894	0.00534592
DUSP11	730.369	1.10761	0.288826	3.83485	0.000125641	0.00189214
ABT1	211.253	1.10948	0.345246	3.2136	0.00131081	0.0115648
RSU1	426.704	1.11062	0.306274	3.62623	0.00028759	0.00356273
PID1	187.793	1.11278	0.378179	2.94247	0.00325603	0.0226554
FAM204A	666.019	1.11313	0.308795	3.60474	0.00031247	0.00380225
RAP2B	203.835	1.11375	0.342692	3.24999	0.0011541	0.0104791
DNAJB14	192.883	1.11466	0.378725	2.9432	0.0032484	0.0226226
PROSER1	137.449	1.115	0.418522	2.66415	0.00771833	0.0425903
BCAT1	644.583	1.11603	0.313939	3.55493	0.000378087	0.00437338
BTF3	19903.6	1.11657	0.268669	4.15594	3.24e-05	0.000668167
RAET1E	117.911	1.11694	0.410531	2.72073	0.00651389	0.0375405
ITPRIPL2	219.211	1.11696	0.352481	3.16886	0.0015304	0.0129659
LARP6	3050.23	1.11722	0.313656	3.56192	0.000368148	0.00430259
MLLT3	132.301	1.11919	0.383994	2.91462	0.00356126	0.0242266
ECM1	326.65	1.11937	0.350281	3.19563	0.00139526	0.0121177
EXOSC8	545.224	1.12016	0.314491	3.56181	0.000368312	0.00430259
LYPLA1	297.439	1.12054	0.35425	3.16314	0.00156076	0.0131374
CDV3	777.125	1.12417	0.292326	3.84562	0.00012025	0.00182865
CCNT2	184.843	1.1242	0.364497	3.08425	0.00204064	0.016057
LYN	127.961	1.12424	0.386228	2.91082	0.0036048	0.0243955
HSPA5	3148.28	1.1247	0.270923	4.15138	3.3e-05	0.000679826
TMEM38B	211.476	1.12506	0.405565	2.77406	0.00553609	0.0333236
NUDT19	176.013	1.12589	0.377861	2.97964	0.00288585	0.0207664
GREB1	112.376	1.1264	0.413573	2.72359	0.00645776	0.0372721
RIOK1	212.122	1.12675	0.34321	3.28297	0.00102718	0.00958143
PUM3	115.387	1.12696	0.405338	2.7803	0.0054309	0.0328235
CDH2	564.096	1.12759	0.298204	3.78128	0.000156021	0.002231
ING1	241.273	1.1296	0.355278	3.1795	0.00147531	0.012609
KMT2A	171.23	1.12988	0.35824	3.15397	0.00161068	0.0134702
RND3	1434.82	1.131	0.309472	3.65461	0.000257569	0.00325557
XIAP	261.346	1.13384	0.341983	3.31548	0.000914851	0.00873991
HIBADH	217.754	1.134	0.337817	3.35685	0.000788362	0.00772099
NSMAF	488.323	1.13746	0.34113	3.3344	0.00085485	0.00825789
PGM2	258.22	1.13797	0.33899	3.35695	0.00078806	0.00772099
CTC-308K20.1	177.72	1.13821	0.392485	2.9	0.00373164	0.0250147
ANKRD10	639.835	1.13828	0.325856	3.4932	0.000477271	0.00523385
LARP4	424.191	1.13881	0.316391	3.59939	0.000318966	0.00387436
RPS25	4009.73	1.13941	0.286339	3.97923	6.91e-05	0.00121105
PFKFB3	352.689	1.13956	0.32367	3.52075	0.000430334	0.00484538
DR1	497.073	1.14012	0.319178	3.57206	0.000354184	0.00420378
SSBP1	846.142	1.14104	0.296068	3.85398	0.000116213	0.00178821
SNX24	388.81	1.14131	0.31941	3.57319	0.00035266	0.00419207
IFRD2	172.889	1.14309	0.428168	2.66972	0.00759153	0.0420995
EBLN3P	240.323	1.14363	0.365981	3.12485	0.00177897	0.0145681
TLK1	472.173	1.14372	0.308359	3.70907	0.000208021	0.00277813
RP11-359E10.1	194.559	1.14436	0.418702	2.73311	0.00627398	0.0365912
FNBP4	202.818	1.14533	0.389295	2.94206	0.00326038	0.0226754
CCNH	332.849	1.14744	0.34448	3.33092	0.000865588	0.00835126
UBE2G1	343.198	1.1475	0.321988	3.56379	0.00036554	0.00428307
GTF2E2	327.167	1.14779	0.320413	3.58224	0.000340667	0.00409642
XPO7	201.095	1.15034	0.354301	3.2468	0.00116709	0.0105724
CUL2	159.423	1.15039	0.381628	3.01444	0.00257454	0.0191174
NR1D1	91.4327	1.15242	0.442089	2.60677	0.00914006	0.0481637
MRPL18	1018.22	1.15538	0.302884	3.8146	0.000136406	0.00201721
C18orf25	238.169	1.15568	0.341247	3.38663	0.000707559	0.00712685
KIN	117.781	1.1562	0.425662	2.71624	0.00660275	0.0379285
ASB7	173.275	1.1585	0.362254	3.19803	0.00138371	0.012051
GPBP1	520.504	1.15937	0.330476	3.50818	0.000451179	0.0050041
PRELID3B	1110.48	1.15981	0.330751	3.50659	0.000453895	0.00501992
TIPRL	535.37	1.16049	0.32137	3.61107	0.000304941	0.0037327
NCOA6	162.972	1.1608	0.37645	3.08354	0.00204553	0.0160874
MRPL3	469.379	1.16133	0.371655	3.12477	0.00177945	0.0145681
ANKRD27	172.205	1.16267	0.378448	3.07221	0.00212483	0.016602
SLC35F2	412.085	1.16389	0.312966	3.7189	0.000200092	0.00270924
ACTN1	3157.04	1.16447	0.276946	4.20469	2.61e-05	0.000560774
FAM53C	121.514	1.16491	0.421466	2.76395	0.00571056	0.0340708
CREM	2476.83	1.16636	0.280458	4.15876	3.2e-05	0.000663254
CEP76	92.2272	1.16684	0.44855	2.60135	0.0092857	0.0487744
KLHL20	120.302	1.1669	0.394909	2.95486	0.0031281	0.0220212
TBCC	330.335	1.1677	0.314793	3.70942	0.000207737	0.00277672
RCBTB1	83.2345	1.16875	0.447229	2.61332	0.00896666	0.047509
2022-03-05	390.984	1.16937	0.321594	3.63617	0.000276724	0.00346394
FCF1	381.724	1.16945	0.328622	3.55865	0.000372768	0.00432867
RRAS2	941.796	1.16964	0.315226	3.71047	0.000206876	0.00276997
GABPB1	621.9	1.17005	0.295593	3.95833	7.55e-05	0.00128914
TXNRD1	4257.31	1.17239	0.276922	4.23366	2.3e-05	0.00050713
EVI5	117.095	1.17283	0.404361	2.90046	0.00372618	0.0249888
RNF14	338.839	1.17365	0.329568	3.56119	0.000369183	0.00430631
EPB41L2	468.182	1.17424	0.323517	3.62961	0.000283849	0.00353608
NBN	108.928	1.17435	0.398997	2.94326	0.00324771	0.0226226
DOCK10	167.315	1.1746	0.393035	2.98855	0.00280306	0.0203493
MIB1	132.285	1.17627	0.410051	2.8686	0.00412293	0.0268629
PDCD5	4819.34	1.17649	0.313207	3.75628	0.00017246	0.00241897
GBP1	199.861	1.17712	0.359257	3.27655	0.00105082	0.00973927
USP15	363.421	1.17874	0.330653	3.56488	0.000364028	0.00427122
TOPORS	294.62	1.17885	0.339329	3.47407	0.000512632	0.00555898
OSER1	2248.05	1.1795	0.301463	3.91259	9.13e-05	0.00149047
NRAS	512.328	1.17958	0.319326	3.69395	0.000220796	0.00289413
MTX2	821.339	1.18016	0.340804	3.46288	0.000534429	0.00574732
SEC11C	616.731	1.1804	0.330477	3.57182	0.000354513	0.00420447
FOXF2	127.179	1.18101	0.424952	2.77915	0.00545008	0.0328948
CAB39	211.868	1.18102	0.34273	3.44592	0.000569128	0.00602069
CXorf40B	100.474	1.18226	0.428911	2.75643	0.00584362	0.0346259
SHOC2	221.646	1.18351	0.355881	3.32557	0.000882371	0.00849183
RANBP9	251.246	1.18448	0.409271	2.89414	0.00380204	0.025334
ENOPH1	267.474	1.1877	0.37803	3.1418	0.00167913	0.0139082
SEC24D	209.369	1.18844	0.402316	2.954	0.0031368	0.0220724
SDE2	88.3661	1.18935	0.4497	2.64475	0.00817508	0.0444336
RBM15B	119.165	1.19005	0.391395	3.04052	0.00236167	0.0178784
ZNF773	157.867	1.19108	0.364439	3.26825	0.00108215	0.00995931
FAM129A	251.768	1.19213	0.348424	3.42149	0.000622782	0.00643528
TSEN15	311.721	1.19231	0.330219	3.61065	0.000305427	0.0037332
NR2F2	129.536	1.19296	0.410107	2.9089	0.00362707	0.0244929
GLTP	312.606	1.19446	0.360074	3.31726	0.000909049	0.0087005
RAP1A	106.694	1.19466	0.439825	2.71622	0.00660314	0.0379285
ZNF227	196.696	1.19599	0.368351	3.24688	0.00116676	0.0105724
ATP6V1B2	399.899	1.1986	0.310578	3.85927	0.000113726	0.00175863
SEC22B	212.68	1.19978	0.361304	3.32068	0.000897976	0.00861496
ZDHHC4	82.3604	1.20018	0.448547	2.6757	0.00745737	0.0415478
SLC30A5	336.535	1.20101	0.389044	3.08708	0.00202134	0.0159536
VGLL4	118.579	1.20102	0.389623	3.08252	0.00205256	0.0161294
CTA-29F11.1	74.405	1.20169	0.461355	2.6047	0.00919539	0.0483589
TNC	139.144	1.20301	0.380404	3.16247	0.00156437	0.0131465
THAP9-AS1	129.075	1.20371	0.406461	2.96143	0.00306212	0.0216447
RTN4	5386.56	1.20455	0.32081	3.75473	0.000173527	0.0024256
MAT2A	416.097	1.2046	0.325809	3.69727	0.000217932	0.0028711
MAGEF1	83.9723	1.20497	0.449892	2.67836	0.00739845	0.0412935
GABPB2	79.1163	1.20568	0.452198	2.66626	0.00766997	0.0423835
FTLP3	259.724	1.20685	0.372677	3.23832	0.00120235	0.010835
HIST1H3H	141.301	1.20708	0.442342	2.72885	0.00635551	0.0369009
SCFD1	351.215	1.2077	0.339319	3.55919	0.000371993	0.0043229
HRK	185.087	1.20785	0.376022	3.21217	0.00131736	0.0115963
EIF3FP3	574.105	1.20797	0.382546	3.1577	0.00159016	0.0133273
AGAP6	161.326	1.20832	0.386882	3.12323	0.00178879	0.0146144
IBTK	239.67	1.21059	0.356376	3.39694	0.00068145	0.00692207
TEAD1	210.959	1.21092	0.400615	3.02265	0.00250571	0.0187051
ALS2	327.863	1.21102	0.320116	3.78306	0.000154911	0.00221921
AKNAD1	106.205	1.21111	0.41353	2.92871	0.00340372	0.0234215
PTPN12	353.524	1.21167	0.339699	3.56688	0.000361254	0.00424406
AP1S2	125.557	1.21205	0.394166	3.07498	0.00210518	0.016465
BATF2	125.03	1.21219	0.442612	2.73872	0.00616781	0.0360665
TCEA1	451.083	1.21237	0.343287	3.53166	0.000412957	0.00468812
ARID4B	148.85	1.21437	0.381041	3.18698	0.00143766	0.012355
LINC00460	189.126	1.21591	0.353406	3.44055	0.000580529	0.00612051
SMURF1	141.363	1.21608	0.39076	3.11209	0.00185769	0.0150119
GATA3	128.908	1.21672	0.403932	3.01218	0.00259379	0.0192336
AC026271.5	146.578	1.21843	0.432033	2.82022	0.0047991	0.0300368
RIPK2	222.424	1.21989	0.362798	3.36244	0.00077256	0.00761894
RASAL2	78.6587	1.22001	0.446038	2.73522	0.00623394	0.0363985
SLC1A5	8175.5	1.22032	0.267556	4.56098	5.09e-06	0.000151019
PICALM	207.068	1.22089	0.35674	3.42234	0.000620843	0.00642377
NFKBIA	1844.16	1.22218	0.350098	3.49096	0.000481285	0.00526674
APH1A	340.641	1.22281	0.341662	3.579	0.000344914	0.00412837
PPP1R15B	248.867	1.22343	0.349467	3.50083	0.000463816	0.0051115
DRAM2	266.823	1.22421	0.357319	3.42609	0.000612336	0.00635262
HOXB9	170.478	1.22549	0.412629	2.96997	0.00297833	0.0212356
VPS37A	160.633	1.22741	0.366643	3.34771	0.000814817	0.00793233
ZNF121	156.048	1.22782	0.381048	3.22221	0.00127205	0.0112868
C6orf62	483.259	1.2298	0.343721	3.5779	0.000346361	0.00413614
HERPUD1	743.866	1.23111	0.315307	3.90449	9.44e-05	0.00153276
CDADC1	150.885	1.23176	0.370951	3.32053	0.000898452	0.00861496
CDKN1A	4316.29	1.2321	0.274772	4.48406	7.32e-06	0.000202201
MAP3K13	240.074	1.23339	0.378582	3.25792	0.00112231	0.0102623
MOB4	445.522	1.23358	0.3488	3.53664	0.000405252	0.00461638
SNX9	725.613	1.23375	0.299556	4.11859	3.81e-05	0.000762979
TRAPPC10	127.288	1.2341	0.418337	2.95002	0.00317757	0.0222988
RCC2	169.781	1.23494	0.375179	3.29162	0.000996134	0.00935009
SLC25A53	78.1394	1.23497	0.446968	2.76299	0.00572745	0.0341062
LINC00888	102.875	1.23592	0.416665	2.96622	0.00301484	0.0214175
NAV3	329.955	1.23666	0.32555	3.79867	0.000145473	0.00210922
NKX3-1	241.534	1.23904	0.359466	3.44688	0.000567094	0.00600687
TNFAIP3	336.142	1.24019	0.40559	3.05775	0.00223008	0.0171915
ZNF330	418.33	1.24236	0.320901	3.87147	0.000108182	0.00168968
EIF3E	2594.78	1.24277	0.280455	4.43127	9.37e-06	0.00024894
SCRN1	1217.43	1.24479	0.293628	4.23933	2.24e-05	0.000495886
COMMD10	157.836	1.24521	0.426597	2.91893	0.00351235	0.0239887
CCDC84	514.485	1.24549	0.316035	3.941	8.11e-05	0.00135868
ZNF721	117.468	1.24771	0.445184	2.80269	0.00506783	0.0311552
TPM4	5227.51	1.24778	0.339679	3.67342	0.000239328	0.0030623
BAZ1B	799.815	1.24831	0.302367	4.12846	3.65e-05	0.000737195
ZEB2	70.7759	1.24841	0.469378	2.65971	0.00782088	0.043045
STEAP1	688.07	1.2488	0.353124	3.53643	0.000405578	0.00461671
AP000692.10	118.448	1.2498	0.414574	3.01466	0.00257266	0.0191133
SERP1	2846.84	1.25017	0.273086	4.57795	4.7e-06	0.000142811
FOXC1	213.489	1.2511	0.355605	3.51824	0.000434419	0.00486902
TSPEAR-AS2	90.7202	1.25117	0.479211	2.6109	0.00903044	0.0477467
VIM-AS1	77.9296	1.2517	0.44897	2.78795	0.0053043	0.0322651
RP11-134G8.7	197.574	1.25187	0.35506	3.5258	0.000422202	0.00476415
SRFBP1	81.8908	1.25207	0.451016	2.7761	0.00550156	0.0331541
MED8	526.09	1.25292	0.30296	4.1356	3.54e-05	0.00071969
INVS	157.228	1.25342	0.423235	2.96151	0.00306131	0.0216447
SORD	152.279	1.25373	0.392689	3.19268	0.0014096	0.0122215
HMGB1	1830.61	1.25374	0.329462	3.80542	0.000141566	0.00207382
NAIF1	153.448	1.25521	0.380946	3.29497	0.000984319	0.00926085
IMP3	192.019	1.25565	0.418455	3.00069	0.0026937	0.0197673
SACS	222.527	1.25666	0.354832	3.54157	0.000397752	0.00453425
GKAP1	63.5654	1.2568	0.477254	2.63339	0.00845368	0.0455189
FAM175B	176.219	1.26091	0.375517	3.3578	0.000785662	0.00771882
KCTD18	111.005	1.26141	0.417179	3.02368	0.00249724	0.0186598
THAP5	146.347	1.2615	0.413187	3.0531	0.0022649	0.0173688
STAMBPL1	666.908	1.2626	0.316173	3.99339	6.51e-05	0.00115656
IL6	222.384	1.26383	0.442269	2.85761	0.00426842	0.0276144
PALD1	89.3849	1.2639	0.484263	2.60995	0.00905554	0.0478496
FZD7	120.964	1.26508	0.408604	3.09609	0.00196091	0.0156111
PLK2	509.216	1.26556	0.332849	3.8022	0.000143417	0.00208718
NAMPT	661.875	1.26727	0.324601	3.90408	9.46e-05	0.00153276
ZFPM2-AS1	158.923	1.26839	0.394013	3.21916	0.00128569	0.0113949
BZW2	298.719	1.26845	0.335499	3.78078	0.000156335	0.00223139
FER	137.128	1.26852	0.426474	2.97444	0.00293524	0.0210634
GNAQ	398.714	1.26869	0.349014	3.63507	0.000277906	0.00347315
ARMC10	260.52	1.26924	0.333882	3.80146	0.000143846	0.00208952
RP11-366H4.1	454.798	1.2698	0.314136	4.0422	5.3e-05	0.000992281
AASDHPPT	102.887	1.26999	0.430917	2.94718	0.00320685	0.0224436
PBDC1	337.188	1.27082	0.322411	3.94162	8.09e-05	0.00135789
RAP2C	112.633	1.27084	0.404661	3.1405	0.00168658	0.0139437
ANKIB1	156.657	1.27107	0.384311	3.3074	0.000941652	0.00891935
RNF19A	67.1484	1.27217	0.473161	2.68866	0.00717402	0.0404028
MTIF3	230.082	1.27331	0.344002	3.70146	0.000214362	0.00283606
EREG	150.491	1.27467	0.409816	3.11035	0.00186864	0.0150536
GNL2	134.46	1.27484	0.386883	3.29517	0.000983622	0.00926056
RAB21	432.073	1.27607	0.315963	4.03867	5.38e-05	0.0010049
GORAB	100.221	1.27682	0.466718	2.73574	0.00622409	0.0363547
NEAT1	846.385	1.27815	0.321676	3.9734	7.09e-05	0.00123001
HSP90AA2P	105.413	1.27888	0.406097	3.1492	0.00163718	0.0136405
USP53	67.6771	1.2802	0.469384	2.7274	0.00638359	0.0370225
JHDM1D-AS1	113.625	1.28033	0.395185	3.23983	0.001196	0.0107966
ZNF131	191.982	1.28085	0.359666	3.56122	0.000369137	0.00430631
ATG5	271.896	1.28092	0.366972	3.49052	0.00048209	0.00527185
ZFPL1	99.1119	1.28218	0.413553	3.10041	0.00193254	0.0154881
ETS1	175.085	1.28229	0.379997	3.37448	0.000739552	0.00738224
ARMCX3	533.288	1.28293	0.320052	4.0085	6.11e-05	0.00109623
ZNF75A	218.392	1.28543	0.34237	3.75451	0.00017368	0.0024256
TMEM170A	255.262	1.28562	0.356652	3.6047	0.000312515	0.00380225
NOL8	439.646	1.28594	0.309936	4.14907	3.34e-05	0.00068494
SLC25A5	3558.26	1.28637	0.279519	4.60207	4.18e-06	0.00013186
BOD1L1	243.761	1.28639	0.364525	3.52896	0.000417204	0.00472144
POLR3G	74.1703	1.28788	0.483701	2.66255	0.00775516	0.0427481
ADIRF-AS1	130.51	1.28819	0.385527	3.34137	0.000833668	0.00808337
VHL	117.958	1.28972	0.410038	3.14536	0.0016588	0.0137721
CACYBP	3149.81	1.29039	0.333748	3.86635	0.000110476	0.00171691
SNX10	107.953	1.29127	0.416861	3.09759	0.00195099	0.0155994
MARCKSL1	186.475	1.29228	0.382882	3.37514	0.000737787	0.00736936
OSBPL11	104.982	1.29273	0.466804	2.76931	0.0056175	0.0336186
PABPC4	579.19	1.29533	0.296889	4.36302	1.28e-05	0.000324806
ATF2	136.076	1.30068	0.418919	3.10484	0.00190381	0.0152894
RPL41P5	97.6732	1.30157	0.425539	3.05864	0.00222341	0.0171571
ATF1	165.968	1.30373	0.370694	3.51701	0.000436445	0.00488134
LEPROT	387.091	1.30489	0.3489	3.74	0.000184023	0.00254268
SRSF1	497.748	1.30491	0.303764	4.29578	1.74e-05	0.000405824
NAF1	94.956	1.30501	0.43659	2.98909	0.00279807	0.0203232
EIF2S2	6431.52	1.30628	0.27372	4.77234	1.82e-06	6.93e-05
ZMYND8	220.061	1.30904	0.366261	3.57406	0.000351488	0.00418453
RAB1A	1956.1	1.30965	0.329401	3.97584	7.01e-05	0.00122431
ERVK3-1	385.048	1.30996	0.331383	3.95302	7.72e-05	0.00131335
SPAG16	109.445	1.31037	0.42532	3.0809	0.00206373	0.0162059
RSRC2	330.971	1.31058	0.331888	3.94887	7.85e-05	0.00133051
PJA1	104.554	1.31169	0.420336	3.12058	0.00180494	0.0146924
GOT1	1885.71	1.31227	0.33904	3.87055	0.000108592	0.00169438
RAD23A	275.507	1.31235	0.394665	3.32522	0.000883503	0.00849254
SELENOT	285.694	1.31265	0.350857	3.74127	0.00018309	0.00253429
RP11-879F14.2	395.991	1.31291	0.30846	4.25633	2.08e-05	0.000466287
UBXN8	131.608	1.31305	0.405366	3.23918	0.00119876	0.0108152
TMEM70	215.946	1.3132	0.375179	3.50019	0.000464921	0.00512005
PPP1R3C	133.516	1.31362	0.41854	3.13858	0.00169769	0.0139892
CA2	137.87	1.31394	0.435496	3.0171	0.00255204	0.0189691
FZD6	73.0954	1.31587	0.468289	2.80995	0.00495487	0.030691
PGM3	261.386	1.31664	0.346119	3.80401	0.000142374	0.00208001
PRDM5	67.2612	1.31705	0.471632	2.79255	0.00522947	0.0319346
WRB	158.841	1.31808	0.403781	3.26434	0.00109721	0.0100741
CCDC86	140.896	1.32291	0.483882	2.73394	0.00625806	0.0365256
NECAB2	95.5843	1.32336	0.4416	2.99674	0.00272883	0.0199781
GTF2B	538.628	1.32471	0.328516	4.0324	5.52e-05	0.00101985
NPHP3	92.1247	1.32718	0.421957	3.1453	0.00165916	0.0137721
GPATCH8	172.98	1.32921	0.389475	3.41282	0.000642952	0.00659121
CEP170	131.522	1.32961	0.394143	3.37343	0.000742388	0.00738922
KIF23	297.6	1.32975	0.346552	3.83708	0.000124505	0.00188123
SPRED2	982.867	1.33242	0.296716	4.49057	7.1e-06	0.000197526
ZCCHC3	474.754	1.33245	0.315232	4.22689	2.37e-05	0.000519484
SUPT20H	280.555	1.33407	0.348469	3.82836	0.000128998	0.00193521
MESDC1	195.313	1.33431	0.356393	3.74394	0.000181159	0.00251427
KCNQ3	61.9338	1.33487	0.48976	2.72555	0.00641943	0.0371059
C8orf59	75.3081	1.33606	0.454954	2.93669	0.00331737	0.0229795
FICD	150.654	1.33613	0.400838	3.33333	0.000858122	0.00828436
DHX33	182.185	1.33647	0.359127	3.72143	0.000198099	0.00269503
MINA	71.5512	1.33697	0.470332	2.8426	0.0044747	0.0285925
HSP90AA1	15892.3	1.33735	0.307083	4.355	1.33e-05	0.000332608
PTP4A1	663.595	1.33779	0.349596	3.82669	0.00012988	0.00194389
DOCK7	132.336	1.3385	0.389963	3.43238	0.000598313	0.00627825
SGTB	258.3	1.33912	0.34781	3.85014	0.00011805	0.00180204
OFD1	109.749	1.33931	0.413017	3.24275	0.00118383	0.0106991
PURA	760.451	1.33966	0.293377	4.56634	4.96e-06	0.000147774
SLC35D1	86.4235	1.34025	0.446058	3.00465	0.0026589	0.0195766
WDR11	154.51	1.34122	0.406235	3.3016	0.000961365	0.00907797
EGFR	374.843	1.34241	0.337702	3.97512	7.03e-05	0.00122548
MMP2	220.256	1.34256	0.361252	3.71642	0.000202065	0.00272665
DHRS7	716.413	1.34296	0.307987	4.36043	1.3e-05	0.000326029
CCNL1	464.485	1.3432	0.341462	3.93366	8.37e-05	0.00139187
IQCB1	216.314	1.34356	0.351558	3.82173	0.000132521	0.00197476
EPB41L4A-AS1	1133.7	1.34481	0.302544	4.44501	8.79e-06	0.000236783
HSPA1L	97.836	1.34497	0.428379	3.13966	0.00169144	0.0139549
DDX21	2218.33	1.34562	0.296519	4.53807	5.68e-06	0.000163713
ZNF559	184.004	1.34667	0.383322	3.51317	0.000442797	0.00494181
EMP1	268.134	1.34752	0.353214	3.81502	0.000136174	0.00201569
TUBB2A	1026.36	1.34767	0.320084	4.21038	2.55e-05	0.000549105
RBM3	1163.42	1.34899	0.288227	4.68031	2.86e-06	9.76e-05
NSMCE3	511.952	1.35357	0.322811	4.19308	2.75e-05	0.00058543
VAMP4	105.15	1.35367	0.42273	3.2022	0.00136384	0.0119179
DESI2	363.458	1.35509	0.350231	3.86914	0.000109221	0.00170249
ITCH	437.844	1.35538	0.319095	4.24756	2.16e-05	0.00048289
IMPA1	77.0245	1.3563	0.445819	3.04227	0.00234798	0.0178218
HIGD1A	647.128	1.36064	0.380154	3.57918	0.00034467	0.00412837
GOLPH3	430.766	1.36138	0.335904	4.05288	5.06e-05	0.00095608
ACVR1	210.444	1.36196	0.389615	3.49567	0.000472878	0.00519299
RPLP0P6	932.586	1.36566	0.283926	4.80992	1.51e-06	6e-05
RP11-69L16.5	452.971	1.36599	0.305864	4.46602	7.97e-06	0.000218087
SRP19	608.913	1.36635	0.317336	4.30569	1.66e-05	0.000390978
CHSY1	86.5879	1.36715	0.437682	3.12361	0.00178648	0.0146032
FEZ2	500.223	1.36753	0.320792	4.26298	2.02e-05	0.000457314
LINC00998	326.442	1.36789	0.336078	4.07014	4.7e-05	0.000899193
RP11-507E23.1	865.4	1.36859	0.29439	4.64891	3.34e-06	0.00011056
CRLF3	69.7807	1.37034	0.464562	2.94975	0.00318028	0.0223078
EIF3M	1348.44	1.37178	0.289203	4.7433	2.1e-06	7.72e-05
DNAJC7	155.277	1.37352	0.464389	2.95769	0.00309952	0.0218694
CTC-487M23.6	62.0834	1.37395	0.50823	2.70341	0.00686322	0.0389625
ARFGEF2	323.138	1.37399	0.339756	4.04406	5.25e-05	0.000987998
EML2	182.144	1.37427	0.451943	3.0408	0.00235949	0.0178775
NUP153	117.743	1.37499	0.409599	3.35691	0.000788179	0.00772099
IL1R1	85.9732	1.37682	0.452389	3.04345	0.00233883	0.0177746
GTF2E1	76.7359	1.37787	0.492824	2.79586	0.0051762	0.0316834
AFTPH	71.4796	1.37911	0.528101	2.61145	0.00901602	0.0476894
SASH1	136.793	1.37962	0.422063	3.26876	0.00108022	0.00995334
ATP1B3	1603.1	1.37964	0.294178	4.68982	2.73e-06	9.45e-05
CDKN2AIP	74.1619	1.38027	0.492332	2.80354	0.0050545	0.0311468
MRPS30	434.498	1.38332	0.323665	4.27393	1.92e-05	0.000441218
HOXA3	53.1283	1.38704	0.519265	2.67116	0.0075589	0.0420194
RNF145	656.618	1.38872	0.316684	4.38519	1.16e-05	0.000298272
PRRC1	319.393	1.38883	0.344333	4.03338	5.5e-05	0.00101803
RFWD2	622.821	1.38946	0.299417	4.64056	3.47e-06	0.000114152
DCAF10	272.342	1.38962	0.349914	3.97131	7.15e-05	0.00123812
DCAF16	185.4	1.38966	0.357337	3.88893	0.000100686	0.00160315
CDC26	73.6921	1.39007	0.526062	2.6424	0.00823213	0.0446657
RRN3	219.598	1.39074	0.370284	3.75588	0.000172731	0.00241897
LRRC59	643.828	1.39317	0.41024	3.39598	0.000683843	0.00694185
GXYLT2	52.1617	1.39418	0.508663	2.74088	0.00612748	0.0358979
CBX4	807.667	1.39421	0.288178	4.83801	1.31e-06	5.29e-05
ABHD5	164.223	1.39509	0.4023	3.46778	0.000524777	0.00565916
RP5-884M6.1	119.858	1.39586	0.447131	3.12182	0.00179739	0.0146588
TUBA4A	115.894	1.39684	0.495124	2.82119	0.00478452	0.0299817
EI24	977.441	1.39723	0.305868	4.5681	4.92e-06	0.000147007
GAPDH	2138.09	1.3977	0.426595	3.27641	0.00105136	0.00973927
NRG1	1101.84	1.39788	0.359679	3.88646	0.000101715	0.00161297
RP11-10A14.5	111.086	1.39807	0.402769	3.47115	0.000518237	0.00560416
NBPF11	54.5078	1.39811	0.511912	2.73115	0.00631134	0.0367384
AMZ2P1	268.707	1.39954	0.368735	3.79551	0.000147338	0.00213229
CLIC4	698.636	1.40109	0.331553	4.22584	2.38e-05	0.000519905
PTS	91.5672	1.40217	0.458027	3.06133	0.00220357	0.0170716
UHRF1BP1L	88.9415	1.40371	0.449292	3.12427	0.00178249	0.0145782
FERMT2	368.786	1.40405	0.343895	4.08279	4.45e-05	0.000860769
CCDC117	128.416	1.40516	0.400272	3.51051	0.000447242	0.00497817
TMEM167B	335.231	1.40619	0.32082	4.38312	1.17e-05	0.000300133
TRMT6	197.796	1.40646	0.364764	3.85581	0.000115348	0.00178018
TAX1BP1	995.175	1.40684	0.293665	4.79064	1.66e-06	6.44e-05
PLPP5	417.659	1.40899	0.31369	4.49165	7.07e-06	0.000196876
APTR	95.9584	1.40984	0.481781	2.92631	0.00343004	0.0235307
BMPR1A	87.7237	1.40999	0.455379	3.09631	0.00195948	0.0156111
SGMS1-AS1	49.7989	1.4106	0.520956	2.70771	0.00677496	0.0386163
KLF13	288.085	1.41099	0.326249	4.32488	1.53e-05	0.000366744
FRG1	284.653	1.41121	0.331042	4.26294	2.02e-05	0.000457314
STK4	297.752	1.41203	0.334871	4.21665	2.48e-05	0.000537031
NOCT	76.499	1.41205	0.461513	3.05961	0.00221629	0.0171206
LAMTOR3	225.603	1.4125	0.377061	3.74608	0.00017962	0.00249513
MTHFD2	3144.37	1.41376	0.353928	3.99448	6.48e-05	0.00115384
KDM5A	374.562	1.41487	0.31053	4.55631	5.21e-06	0.000153245
ZCRB1	876.446	1.41517	0.2948	4.80043	1.58e-06	6.26e-05
COL12A1	125.713	1.41604	0.390198	3.62903	0.000284492	0.00353843
AC012146.7	212.023	1.42038	0.34592	4.10609	4.02e-05	0.000797262
UBE2E3	958.268	1.421	0.312613	4.54554	5.48e-06	0.00015915
CYR61	1203.06	1.42119	0.292471	4.85923	1.18e-06	4.85e-05
BCL10	529.414	1.42562	0.31192	4.57046	4.87e-06	0.000146013
CDK5R1	70.3481	1.42641	0.473616	3.01175	0.00259749	0.0192356
SIX1	87.0665	1.42683	0.434729	3.28212	0.00103029	0.00960024
UGCG	899.306	1.42707	0.348088	4.09972	4.14e-05	0.000816381
ADRB2	58.3324	1.42921	0.492364	2.90275	0.00369903	0.024871
VCL	2110.07	1.43068	0.290979	4.91678	8.8e-07	3.82e-05
PIP5K1A	206.84	1.43517	0.36363	3.94679	7.92e-05	0.00133832
IL20RB	91.6227	1.43533	0.42442	3.38187	0.000719951	0.00722363
RCL1	184.885	1.43704	0.367265	3.91281	9.12e-05	0.00149047
ZNF222	91.8497	1.43915	0.465424	3.09212	0.00198734	0.0157731
HMOX1	4978.09	1.44016	0.270274	5.32852	9.9e-08	6.09e-06
PPTC7	112.911	1.44017	0.402751	3.57584	0.000349102	0.00416249
MAP1LC3A	1055.36	1.4408	0.286009	5.03762	4.71e-07	2.3e-05
SNX6	643.198	1.44157	0.304968	4.72697	2.28e-06	8.2e-05
FAM43A	98.9158	1.44165	0.445489	3.23612	0.00121167	0.0109127
KIF21A	266.166	1.44171	0.371503	3.88075	0.000104136	0.0016463
ARNTL	142.619	1.44213	0.416712	3.46073	0.000538722	0.00576899
ACBD3	272.933	1.44253	0.327102	4.41003	1.03e-05	0.000270045
RP11-332M2.1	65.5417	1.44407	0.484099	2.98301	0.00285428	0.0206154
YWHAB	8956.39	1.44464	0.284429	5.07908	3.79e-07	1.95e-05
TWF1	380.623	1.44632	0.403024	3.58866	0.000332383	0.00401541
MIR1244-3	57.262	1.44663	0.516472	2.80098	0.00509477	0.0312705
EIF3A	972.195	1.44663	0.313753	4.61073	4.01e-06	0.000128048
IL13RA2	444.296	1.44676	0.315836	4.58073	4.63e-06	0.000142074
GADD45B	2335.18	1.44709	0.286276	5.05489	4.31e-07	2.15e-05
MED17	195.727	1.44717	0.362629	3.99078	6.59e-05	0.00116534
METTL3	230.959	1.44831	0.394366	3.6725	0.000240188	0.00306575
TAF1D	500.995	1.44836	0.317418	4.56294	5.04e-06	0.000149899
AKIRIN1	826.41	1.4488	0.324064	4.47071	7.8e-06	0.000214406
PIK3AP1	45.2751	1.45103	0.549846	2.63898	0.00831569	0.0450079
RP11-36C20.1	656.89	1.45278	0.297663	4.88061	1.06e-06	4.42e-05
PAQR3	50.9166	1.45552	0.54499	2.67073	0.00756865	0.0420325
ZNF697	114.434	1.45642	0.453753	3.20973	0.0013286	0.0116557
HTATSF1	56.8725	1.45642	0.51938	2.80416	0.00504479	0.0311119
BRIX1	377.534	1.45647	0.36593	3.98018	6.89e-05	0.00120894
RPL37P6	257.212	1.45736	0.406142	3.58831	0.000332827	0.00401766
RP11-87H9.4	53.6426	1.45743	0.534572	2.72634	0.00640401	0.0370958
VPS37B	264.305	1.45789	0.385908	3.77782	0.000158206	0.0022519
KLHL21	230.034	1.45853	0.343454	4.24667	2.17e-05	0.000484049
NPM1	4318.08	1.45921	0.287418	5.07697	3.83e-07	1.96e-05
AB019441.29	226.402	1.46088	0.337984	4.32232	1.54e-05	0.000369882
DUSP1	2794.37	1.46295	0.29529	4.95428	7.26e-07	3.25e-05
RPL5P34	75.2145	1.46342	0.519631	2.81628	0.00485839	0.0302862
LIPH	121.712	1.46397	0.462457	3.16562	0.00154751	0.0130753
R3HDM2	122.858	1.4642	0.394507	3.71147	0.000206056	0.0027619
YBX1	2263.72	1.46604	0.284627	5.15073	2.59e-07	1.41e-05
TRAPPC2	138.526	1.46768	0.381223	3.84993	0.000118153	0.00180204
TRIP4	273.932	1.46774	0.332022	4.42062	9.84e-06	0.000260971
C17orf75	249.187	1.46894	0.36393	4.03631	5.43e-05	0.00100899
APOL6	252.75	1.47095	0.358664	4.10118	4.11e-05	0.000812294
LONRF1	77.9074	1.47096	0.464972	3.16354	0.00155863	0.0131266
Metazoa_SRP	163.234	1.47163	0.478167	3.07766	0.00208634	0.0163588
ELF4	182.348	1.47492	0.440043	3.35175	0.000803022	0.00784483
C9orf64	453.434	1.47927	0.310402	4.76567	1.88e-06	7.11e-05
FAM216A	230.914	1.4811	0.368663	4.01751	5.88e-05	0.00106624
ALG2	254.403	1.48429	0.371729	3.99293	6.53e-05	0.00115749
UFSP2	60.9881	1.48541	0.502656	2.95512	0.00312548	0.0220127
ULBP2	97.3512	1.48557	0.426045	3.48687	0.000488706	0.0053367
BLOC1S2	392.833	1.48577	0.327543	4.53611	5.73e-06	0.00016463
ZFP36	1025.46	1.48676	0.290198	5.12328	3e-07	1.61e-05
PRMT3	152.785	1.48837	0.390729	3.8092	0.000139418	0.00205394
CMC2	675.146	1.48839	0.381486	3.90155	9.56e-05	0.00154025
CHIC2	102.322	1.49215	0.455404	3.27654	0.00105086	0.00973927
AC000089.3	59.7156	1.49222	0.57267	2.60572	0.00916825	0.0482487
SH3BGRL3	2523.02	1.49758	0.350431	4.27355	1.92e-05	0.000441218
SOX17	57.6992	1.4985	0.524737	2.85572	0.00429397	0.0277336
LINC01588	498.512	1.49925	0.393486	3.81018	0.000138865	0.00204774
C2orf42	291.537	1.49988	0.35777	4.19229	2.76e-05	0.000585872
GFPT2	756.114	1.50038	0.415105	3.61446	0.000300975	0.00369328
SOCS3	472.556	1.50146	0.317846	4.72387	2.31e-06	8.28e-05
SKIL	221.9	1.50366	0.346554	4.3389	1.43e-05	0.000353388
POC5	61.8342	1.50394	0.483667	3.10945	0.00187434	0.0150838
MIR17HG	85.5418	1.50402	0.485602	3.09723	0.00195339	0.0155994
GFM2	74.6525	1.50434	0.462651	3.25157	0.00114768	0.010433
CCBE1	186.435	1.50468	0.358107	4.20176	2.65e-05	0.00056573
FAM214A	182.714	1.50523	0.411457	3.65829	0.000253899	0.00321964
RP11-199F11.2	168.726	1.50526	0.392184	3.83816	0.00012396	0.0018759
HECTD2	62.0201	1.50534	0.500921	3.00515	0.00265451	0.0195616
TXLNG	99.4558	1.50653	0.4179	3.60501	0.000312141	0.00380225
RPL3P7	50.4275	1.508	0.528502	2.85334	0.00432621	0.0279071
UVRAG	106.646	1.50818	0.479861	3.14294	0.00167259	0.0138688
MAK16	380.184	1.50833	0.315027	4.78795	1.68e-06	6.49e-05
EIF4A1P10	76.365	1.50889	0.514219	2.93433	0.00334264	0.0231032
ESRRA	109.764	1.50894	0.506241	2.98068	0.00287606	0.0207055
NME7	178.528	1.50921	0.373788	4.03762	5.4e-05	0.0010058
USP10	205.39	1.50938	0.390524	3.86501	0.000111086	0.00172466
GOLGA5	191.005	1.50963	0.36269	4.16231	3.15e-05	0.000655863
TRIM5	322.993	1.51024	0.352275	4.2871	1.81e-05	0.000420722
SP2	90.8284	1.51091	0.433842	3.48262	0.000496525	0.0054107
LIMS1	1387.92	1.51204	0.332588	4.54629	5.46e-06	0.000158918
ZNF706	912.907	1.51268	0.298739	5.06354	4.12e-07	2.07e-05
ZHX1	84.2596	1.51308	0.436862	3.46352	0.000533161	0.00573766
GLS	1804.72	1.51939	0.278452	5.45657	4.85e-08	3.33e-06
RAB28	66.5318	1.52118	0.492959	3.08581	0.00202996	0.0159973
DLX2	58.4993	1.5225	0.55174	2.75945	0.00578989	0.0343462
GTPBP4	1385.57	1.52261	0.292521	5.20511	1.94e-07	1.1e-05
EFL1	108.017	1.52269	0.409766	3.71599	0.000202409	0.00272807
ETS2	82.959	1.52513	0.461286	3.30625	0.000945538	0.00893769
SMC3	193.018	1.52531	0.391175	3.89931	9.65e-05	0.00155086
ZBTB21	252.422	1.52552	0.463138	3.29388	0.000988162	0.00928645
ARMCX5	69.6022	1.5292	0.490796	3.11577	0.00183468	0.0148723
RP11-408P14.1	47.0853	1.52976	0.549935	2.7817	0.0054075	0.0327012
ZNF627	61.0054	1.53138	0.512053	2.99066	0.00278374	0.0202563
DLST	123.484	1.53153	0.427454	3.58292	0.000339776	0.00408887
FGF2	860.455	1.535	0.312821	4.90695	9.25e-07	3.97e-05
TAF13	599.371	1.53532	0.37204	4.12676	3.68e-05	0.000741165
CD163L1	389.216	1.53717	0.330296	4.65392	3.26e-06	0.0001086
RP11-467L19.16	62.0891	1.53798	0.588214	2.61467	0.00893142	0.0473383
ATXN2L	245.94	1.5381	0.413614	3.7187	0.000200253	0.00270924
PTPDC1	81.5407	1.5391	0.459077	3.35261	0.000800547	0.00782556
CNN2	156.77	1.53958	0.370346	4.15713	3.22e-05	0.000665574
C1D	241.769	1.53964	0.372346	4.13497	3.55e-05	0.000720754
POLR2B	67.6365	1.54055	0.471271	3.26892	0.0010796	0.00995334
WDSUB1	56.0156	1.54264	0.582914	2.64642	0.00813481	0.0442721
ACTL6A	207.32	1.54306	0.389158	3.96512	7.34e-05	0.00126089
GABPA	115.232	1.54348	0.416701	3.70406	0.000212175	0.0028119
SERINC1	627.435	1.54692	0.375536	4.11922	3.8e-05	0.000762867
MYLIP	101.517	1.54719	0.487272	3.1752	0.00149731	0.012762
EID3	86.0527	1.54762	0.516659	2.99544	0.00274052	0.020026
H3F3A	698.081	1.54801	0.32376	4.78135	1.74e-06	6.66e-05
ANXA10	70.3256	1.54869	0.480119	3.22564	0.00125693	0.0111982
PRKAB2	310.993	1.55164	0.326384	4.75402	1.99e-06	7.46e-05
RAB9A	177.623	1.55346	0.359658	4.31925	1.57e-05	0.000372771
METTL5	696.847	1.55347	0.3721	4.17489	2.98e-05	0.000624838
ELL2	375.613	1.55357	0.345079	4.50206	6.73e-06	0.000188821
AP3S1	414.26	1.55616	0.41207	3.77645	0.000159077	0.00226078
STK35	150.557	1.55736	0.375963	4.14233	3.44e-05	0.000701662
CCT5	780.55	1.55758	0.429827	3.62374	0.000290371	0.00358294
EIF4A2	873.286	1.55879	0.318462	4.89473	9.84e-07	4.15e-05
ATF3	387.845	1.5595	0.334428	4.66317	3.11e-06	0.000104469
ING2	122.339	1.55978	0.3965	3.93388	8.36e-05	0.00139187
CDK2AP1	94.2079	1.56004	0.476788	3.27197	0.00106801	0.00985832
CTD-2336O2.3	37.6967	1.56038	0.590994	2.64026	0.00828431	0.0448707
TCP1	858.359	1.56097	0.320411	4.87178	1.11e-06	4.6e-05
MRPL9	67.4801	1.5625	0.533082	2.93108	0.00337788	0.0232848
ARCN1	701.519	1.56354	0.290512	5.38201	7.37e-08	4.74e-06
SCHIP1	93.6209	1.56394	0.483358	3.23557	0.00121399	0.0109228
WDR74	71.2461	1.56455	0.559845	2.79461	0.00519617	0.0317437
HSPA13	254.66	1.56609	0.393075	3.98419	6.77e-05	0.00119142
SH3BP5L	464.505	1.56628	0.414757	3.77639	0.00015912	0.00226078
HIST1H2BD	200.961	1.56829	0.34782	4.50892	6.52e-06	0.000183482
ZNF532	57.2826	1.56857	0.526045	2.98182	0.00286543	0.0206672
DLL1	52.089	1.57067	0.524203	2.99631	0.00273273	0.0199878
SLC16A1	231.327	1.57076	0.360925	4.35204	1.35e-05	0.000335504
SNRPB2	871.935	1.57088	0.31764	4.94546	7.6e-07	3.35e-05
ZNF146	267.849	1.57234	0.342132	4.5957	4.31e-06	0.000134861
BPGM	55.9826	1.57259	0.577098	2.725	0.00643009	0.03714
ZNF473	593.847	1.57738	0.321447	4.90714	9.24e-07	3.97e-05
ABRACL	186.774	1.57909	0.367121	4.30127	1.7e-05	0.000397659
SNHG12	457.993	1.58055	0.307449	5.14084	2.74e-07	1.48e-05
EIF4H	713.767	1.58308	0.418248	3.78503	0.000153693	0.00221006
NRIP1	53.4115	1.58527	0.525088	3.01906	0.00253562	0.0188741
DDX60L	186.112	1.58564	0.373687	4.24323	2.2e-05	0.000490126
HRASLS	48.4719	1.58589	0.604093	2.62525	0.00865859	0.0461808
KIAA1551	175.921	1.5875	0.373007	4.25595	2.08e-05	0.000466396
TM2D1	158.917	1.58788	0.395841	4.0114	6.04e-05	0.00108786
IARS	990.762	1.58806	0.320111	4.96097	7.01e-07	3.18e-05
AJUBA	363.804	1.58957	0.443806	3.58166	0.000341413	0.00410222
OTUD4	57.8202	1.5896	0.502991	3.16029	0.00157612	0.0132309
EMC4	1110.49	1.59257	0.382776	4.16059	3.17e-05	0.000659071
IER5	1317.08	1.59283	0.32775	4.85988	1.17e-06	4.85e-05
YTHDC1	985.684	1.59436	0.321445	4.95998	7.05e-07	3.19e-05
TFG	410.064	1.59462	0.328862	4.8489	1.24e-06	5.06e-05
SLC25A43	161.732	1.59505	0.382928	4.16542	3.11e-05	0.000647857
F8	86.2495	1.59533	0.437014	3.65052	0.000261708	0.00330252
RASSF3	136.853	1.59567	0.4022	3.96735	7.27e-05	0.0012533
CCT4	1643.09	1.59659	0.291774	5.47202	4.45e-08	3.08e-06
SRRM1	347.439	1.59698	0.32082	4.9778	6.43e-07	2.96e-05
ZBTB18	88.7466	1.59838	0.520851	3.06879	0.00214926	0.0167592
KITLG	62.6092	1.59863	0.512656	3.11833	0.00181879	0.0147742
AFF3	178.856	1.59936	0.422908	3.78183	0.000155682	0.0022282
RP11-462L8.1	218.192	1.59978	0.342193	4.67508	2.94e-06	9.99e-05
GNL3	611.552	1.6007	0.34603	4.6259	3.73e-06	0.000120996
LINC00662	237.304	1.60265	0.347592	4.61072	4.01e-06	0.000128048
SGK1	1276.41	1.60728	0.320741	5.01113	5.41e-07	2.58e-05
FABP5	665.557	1.60741	0.342049	4.69936	2.61e-06	9.07e-05
CTR9	418.62	1.60743	0.332318	4.83701	1.32e-06	5.3e-05
PTHLH	51.9736	1.60871	0.569806	2.82327	0.00475373	0.0298455
FNIP1	303.282	1.61228	0.375317	4.29577	1.74e-05	0.000405824
TMEM179B	192.045	1.6148	0.457569	3.52907	0.00041702	0.00472144
HIC1	66.0008	1.62391	0.49422	3.28581	0.00101691	0.00951644
AKAP17A	462.757	1.62666	0.30739	5.29183	1.21e-07	7.31e-06
CUL3	39.0783	1.63129	0.603519	2.70297	0.00687238	0.0389666
PTPRM	132.878	1.63296	0.399363	4.08891	4.33e-05	0.000843631
MORN3	44.2879	1.63409	0.547747	2.9833	0.00285162	0.0206058
TROVE2	338.758	1.63421	0.351929	4.64358	3.42e-06	0.000112731
PPP2CA	1441.52	1.63645	0.317277	5.15778	2.5e-07	1.37e-05
ITGB3	46.0462	1.63878	0.554324	2.95636	0.00311291	0.021944
TTTY15	54.4128	1.63986	0.512582	3.19921	0.00137803	0.0120103
NFE4	126.804	1.64071	0.402175	4.0796	4.51e-05	0.000871586
MAP1LC3B	1437.3	1.64538	0.307629	5.34858	8.86e-08	5.59e-06
NGDN	951.012	1.64667	0.298265	5.52082	3.37e-08	2.44e-06
KIAA1143	149.573	1.64929	0.390101	4.22786	2.36e-05	0.000518889
DFNA5	637.719	1.64993	0.317386	5.1985	2.01e-07	1.13e-05
SRSF9	34.7218	1.65125	0.617013	2.6762	0.00744633	0.0415011
RP3-510D11.2	43.1407	1.65149	0.573041	2.88197	0.00395192	0.0259878
KIDINS220	67.9293	1.65174	0.477869	3.45647	0.000547309	0.00583347
SERPINB7	40.1927	1.65621	0.571928	2.89584	0.00378151	0.0252411
KLF2	270.18	1.6568	0.355071	4.66612	3.07e-06	0.000103233
IFFO1	79.8681	1.65735	0.449068	3.69065	0.000223678	0.00291963
MBIP	45.7182	1.65859	0.585169	2.83437	0.0045916	0.0291129
ASNS	3535.91	1.66564	0.376865	4.41973	9.88e-06	0.000261272
FOXN2	111.041	1.66605	0.447573	3.72242	0.000197324	0.00269302
IL7R	50.5758	1.66667	0.601117	2.77262	0.00556069	0.0333813
IRX5	72.6416	1.66926	0.476639	3.50214	0.00046154	0.00509605
TBCA	4013.7	1.6704	0.294592	5.67021	1.43e-08	1.12e-06
ITGAM	61.9636	1.67179	0.558505	2.99333	0.0027595	0.0201174
CWC22	84.3382	1.67228	0.448568	3.72803	0.00019298	0.00265467
CTD-3131K8.2	68.8162	1.67828	0.470198	3.56932	0.000357915	0.00422231
CLDN1	113.96	1.6797	0.410715	4.0897	4.32e-05	0.000843631
RPL7P1	355.135	1.68189	0.454724	3.69871	0.000216695	0.00286207
MIR100HG	97.5727	1.6847	0.474547	3.55013	0.000385047	0.00443487
BEST3	254.211	1.68736	0.361023	4.67382	2.96e-06	0.000100265
MED26	50.9971	1.68971	0.59448	2.84233	0.00447849	0.028605
DPF3	35.3833	1.69567	0.608944	2.78461	0.00535916	0.0324972
COG6	43.1416	1.6974	0.596426	2.84595	0.00442788	0.0283632
TGDS	88.6339	1.69809	0.441261	3.84827	0.000118955	0.00181249
FAM206A	221.109	1.70039	0.348079	4.88507	1.03e-06	4.33e-05
SNAI2	112.345	1.70259	0.435485	3.90963	9.24e-05	0.00150725
AMOTL2	420.104	1.70484	0.315582	5.40219	6.58e-08	4.33e-06
OS9	81.0089	1.70511	0.533694	3.19493	0.00139864	0.0121335
DARS	721.545	1.70541	0.332631	5.12703	2.94e-07	1.58e-05
ZNF502	72.3694	1.70644	0.477833	3.5712	0.000355352	0.00420801
C7orf61	35.9644	1.70669	0.609351	2.80084	0.00509703	0.0312705
PALB2	42.583	1.70752	0.560919	3.04415	0.00233339	0.0177534
CBLL1	84.2355	1.70829	0.464302	3.67927	0.0002339	0.00301265
CBWD7	48.8051	1.7103	0.629618	2.71642	0.00659924	0.0379285
HKDC1	109.667	1.7115	0.405982	4.21572	2.49e-05	0.000538492
GTF2H2	35.8467	1.7128	0.605045	2.83086	0.00464224	0.0293677
SBDS	491.526	1.71425	0.31211	5.49247	3.96e-08	2.79e-06
SERPINF2	36.4546	1.71783	0.614583	2.79512	0.00518812	0.031707
RP11-157G21.2	32.4802	1.71844	0.640413	2.68333	0.00728937	0.0408456
CYP4F11	34.771	1.72063	0.616426	2.79129	0.00524976	0.0320209
C1orf27	107.52	1.72147	0.442711	3.88848	0.000100874	0.00160423
MAP3K7CL	51.5472	1.72152	0.575602	2.99081	0.00278241	0.0202561
CYP1A1	31.9581	1.72226	0.651029	2.64544	0.00815855	0.044367
RP11-332H14.2	59.8962	1.724	0.546998	3.15174	0.00162299	0.0135513
ADM	627.028	1.72765	0.3252	5.31258	1.08e-07	6.6e-06
BUD31	92.8137	1.72769	0.447341	3.86214	0.000112396	0.00174153
CTD-3092A11.2	50.3427	1.72888	0.527628	3.2767	0.00105026	0.00973927
HIST1H2BC	52.3658	1.72998	0.524515	3.29825	0.000972883	0.00917054
DPH6	70.9959	1.73002	0.494366	3.49947	0.000466178	0.00512844
GOLGA4	165.118	1.73202	0.400036	4.32966	1.49e-05	0.000363932
QTRT2	112.647	1.73316	0.404354	4.28626	1.82e-05	0.000421691
RYBP	179.67	1.7378	0.37971	4.57666	4.72e-06	0.000143155
AQP3	29.8472	1.74144	0.65504	2.65852	0.00784839	0.0431246
ABCC2	44.4048	1.74345	0.577116	3.02097	0.00251965	0.0187732
DDX10	601.509	1.74894	0.306685	5.70273	1.18e-08	9.56e-07
CLGN	255.867	1.74898	0.332418	5.26139	1.43e-07	8.47e-06
HIST1H4I	207.997	1.74958	0.419481	4.17081	3.04e-05	0.000635276
RP11-603J24.7	91.2781	1.75358	0.452872	3.87213	0.000107886	0.00168753
KRT15	608.437	1.75584	0.376566	4.66278	3.12e-06	0.000104469
RP11-278C7.4	35.0885	1.75624	0.639461	2.74645	0.00602449	0.035428
FKBP3	128.354	1.75793	0.394271	4.4587	8.25e-06	0.000224879
CLINT1	824.617	1.75803	0.335089	5.24647	1.55e-07	9.07e-06
CCDC142	85.1517	1.75882	0.478777	3.67357	0.000239184	0.0030623
ZIC5	62.9573	1.75919	0.493035	3.56809	0.000359598	0.00423896
HOXA1	67.116	1.7598	0.522085	3.37071	0.000749743	0.0074553
ROBO4	30.1805	1.76135	0.655471	2.68715	0.00720638	0.0404972
HMGB1P6	99.7911	1.76161	0.478872	3.67867	0.000234456	0.00301482
SAT1	2365.55	1.76177	0.300955	5.85394	4.8e-09	4.22e-07
ZFAND2A	2976.3	1.76182	0.306646	5.74545	9.17e-09	7.59e-07
RP11-1069G10.2	32.1455	1.762	0.635547	2.77241	0.00556423	0.0333897
MIR222HG	58.2343	1.76295	0.552234	3.1924	0.00141094	0.0122215
STAG1	31.1117	1.76368	0.667233	2.64327	0.00821091	0.0445817
FOXD1	217.758	1.76769	0.358067	4.93677	7.94e-07	3.48e-05
GALNTL6	30.229	1.7712	0.663674	2.66878	0.00761281	0.0421291
YTHDF2	527.464	1.77237	0.348266	5.08912	3.6e-07	1.87e-05
SEC31A	150.161	1.77712	0.388534	4.57391	4.79e-06	0.000144186
FCRLB	34.8449	1.78159	0.615819	2.89303	0.00381542	0.0254122
TMEM14B	1211.18	1.78365	0.307315	5.80399	6.48e-09	5.48e-07
EIF4BP6	27.6452	1.78479	0.678982	2.62862	0.00857319	0.0459242
RPL12P14	127.492	1.78614	0.430494	4.14906	3.34e-05	0.00068494
HIST1H2AG	56.0344	1.78616	0.515193	3.46697	0.000526368	0.00567239
BAMBI	268.143	1.78859	0.371863	4.8098	1.51e-06	6e-05
RP1-89D4.1	27.6973	1.79217	0.691803	2.59058	0.00958148	0.0498173
PABPC1P4	41.4639	1.79496	0.568004	3.16011	0.00157707	0.0132317
TMEM243	39.7966	1.79796	0.619131	2.904	0.00368427	0.0248146
HDAC9	53.9213	1.79817	0.552857	3.25251	0.00114392	0.0104231
MSX1	844.769	1.79976	0.299713	6.00495	1.91e-09	1.81e-07
FAM174A	154.037	1.80279	0.383323	4.70305	2.56e-06	8.95e-05
PPP3CC	36.5478	1.80781	0.669593	2.69986	0.00693677	0.0392512
[truncated: 362 more rows]
